# Supplementary material for: Transcriptomic Analysis Reveals mRNA and Alternative Splicing Events in Ovine Skeletal Muscle Satellite Cells during Proliferation and Differentiation
Source: Animals (Basel). 2023 Mar 16;13(6):1076. doi: 10.3390/ani13061076 (PMC10044542; doi:10.3390/ani13061076)
Supplement: Supplementary file 1 [file animals-13-01076-s001.zip › Supplementary Table S1.xlsx]

## Sheet: up-regulated genes
Table S1: The q value and fold changes of up-regulated genes of proliferation and differentiation stage of sheep skeletal muscle satellite cells.
ID	D7-1(FPKM)	D7-2(FPKM)	D7-3(FPKM)	D0-1(FPKM)	D0-2(FPKM)	D0-3(FPKM)	Log2FoldChange	qvalue
ARHGAP36	105.051	85.1296	120.084	1.38778e-17	1.38778e-17	1.38778e-17	9.73859	7.04349e-51
MYBPC1	5767.93	4598.44	5146.42	6.5056	10.4918	7.16385	9.30229	0
PRR32	84.4577	44.8242	38.659	1.38778e-17	1.38778e-17	1.38778e-17	8.86016	4.71651e-22
LOC101115927	321.54	307.297	251.12	0	0	1.60785	8.83777	1.56805e-120
SYT6	39.4516	45.5157	66.5994	1.38778e-17	1.38778e-17	1.38778e-17	8.70636	7.50831e-25
LOC101111723	9044.87	7060.63	8552.11	22.5374	20.3872	20.3443	8.59814	0
ANGPTL5	31.0989	44.2174	38.3808	1.38778e-17	1.38778e-17	1.38778e-17	8.29299	9.78241e-22
GJD4	304.977	338.222	400.18	0	2.52428	0.662632	8.22565	7.54165e-134
LOC101107119	455.833	404.116	411.816	1.68048	0	2.32407	8.21963	2.37398e-184
MYH1	25.8614	27.5763	44.6196	1.38778e-17	1.38778e-17	1.38778e-17	8.08001	5.05546e-17
COL22A1	16.381	19.4542	26.6509	1.38778e-17	1.38778e-17	1.38778e-17	7.43273	4.34432e-12
TACR3	15.1618	28.5096	17.6481	1.38778e-17	1.38778e-17	1.38778e-17	7.40714	3.2204e-11
KIAA1755	404.006	392.482	433.862	1.5882	4.13129	1.30935	7.3792	1.25232e-184
LMO3	24.3429	13.5527	20.9411	1.38778e-17	1.38778e-17	1.38778e-17	7.34742	3.33516e-11
PDYN	61.1766	93.8814	129.644	0	0	1.60785	7.21274	2.75092e-34
AQP9	8.84599	25.7618	15.0492	1.38778e-17	1.38778e-17	1.38778e-17	7.10721	3.2301e-08
TRDN	668.816	617.718	686.709	4.09113	4.71094	5.16233	7.0969	2.85035e-263
LOC101111337	198.476	154.192	114.196	0	3.43542	0	7.0673	6.07769e-56
DCX	130.509	76.7743	153.523	0	0.769034	1.55462	7.06345	9.75209e-42
LRRC2	21.4841	8.48349	16.051	1.38778e-17	1.38778e-17	1.38778e-17	6.99786	3.59585e-08
LOC114109715	15.6443	9.57567	18.1948	1.38778e-17	1.38778e-17	1.38778e-17	6.91137	1.94274e-08
LOC114116059	42.391	56.4346	35.5481	0	0	0.783245	6.88127	7.74968e-24
MYH2	770.736	594.755	668.059	11.3135	6.3511	0.17773	6.853	9.29247e-197
LOC114113156	14.3867	15.2289	11.4004	1.38778e-17	1.38778e-17	1.38778e-17	6.82846	9.44272e-09
LOC101103772	13.2312	8.32836	19.2126	1.38778e-17	1.38778e-17	1.38778e-17	6.82194	1.28712e-07
FNDC1	7406.62	7763.79	8177.69	71.5463	59.777	78.3751	6.79458	0
LOC101112335	5578.91	5688.53	5572.65	40.8153	44.2585	67.7708	6.77294	0
LOC114111004	39.63	37.6243	45.4155	0	0	0.783245	6.74861	9.3039e-25
SPI1	13.1288	18.5151	6.77792	1.38778e-17	1.38778e-17	1.38778e-17	6.74018	6.01688e-07
HS3ST4	17.7123	11.7128	9.06374	1.38778e-17	1.38778e-17	1.38778e-17	6.74008	1.37082e-07
LOC114116927	8.46474	11.7119	18.0113	1.38778e-17	1.38778e-17	1.38778e-17	6.72777	2.87119e-07
LOC105603076	13.1278	4.69371	20.2218	1.38778e-17	1.38778e-17	1.38778e-17	6.72686	3.232e-06
TSPAN8	7.19264	12.7585	15.7026	1.38778e-17	1.38778e-17	1.38778e-17	6.62997	5.94795e-07
MIR1193	5.95635	12.7093	15.6565	1.38778e-17	1.38778e-17	1.38778e-17	6.57649	1.8913e-06
LOC114114858	11.7651	11.524	10.0413	1.38778e-17	1.38778e-17	1.38778e-17	6.53116	3.22465e-07
SMOC1	2433.87	2530.83	2373.19	28.3571	29.3795	22.8685	6.50435	0
PLA1A	16.2137	10.2892	4.27058	1.38778e-17	1.38778e-17	1.38778e-17	6.42777	1.56036e-05
ERMN	8.18807	5.66986	16.6167	1.38778e-17	1.38778e-17	1.38778e-17	6.40703	1.23636e-05
IGF1	14674	13720.5	12191.9	150.728	179.215	150.465	6.39962	0
ASB4	377.212	351.707	394.331	5.93728	2.98646	4.35372	6.36391	5.12556e-172
SLN	172.523	175.891	178.241	3.43332	0	3.04343	6.3168	1.01498e-95
GALNT17	43.0036	51.3118	57.5894	0.843707	0.799433	0	6.30393	3.15688e-29
LY6G6F	17.2143	3.21027	7.63458	1.38778e-17	1.38778e-17	1.38778e-17	6.30157	8.85565e-05
LOC101114093	13.8233	1.96418	12.1022	1.38778e-17	1.38778e-17	1.38778e-17	6.29223	8.85565e-05
CLSTN2	467.064	349.775	524.633	10.3908	2.85428	4.15435	6.25389	3.37474e-114
ZNF185	64.8737	69.2835	71.6084	0	2.5679	0	6.25041	9.73784e-41
LOC114111010	31.2768	15.5491	39.7557	0	0.833637	0	6.2482	2.03456e-13
FAM216B	6.87638	5.55105	14.2643	1.38778e-17	1.38778e-17	1.38778e-17	6.21754	3.63067e-05
LOC114117138	11.4315	10.0912	4.14441	1.38778e-17	1.38778e-17	1.38778e-17	6.16398	3.21475e-05
LOC114116603	12.5678	5.51063	7.55638	1.38778e-17	1.38778e-17	1.38778e-17	6.16047	2.96641e-05
LOC105609510	7.99042	5.51035	12.0092	1.38778e-17	1.38778e-17	1.38778e-17	6.152	2.43132e-05
LOC101118152	5.65527	3.14168	16.4101	1.38778e-17	1.38778e-17	1.38778e-17	6.14175	0.000188507
SEZ6L	12.507	11.1665	0.399315	1.38778e-17	1.38778e-17	1.38778e-17	6.09892	0.000244669
LOC106991994	6.78028	13.408	4.11166	1.38778e-17	1.38778e-17	1.38778e-17	6.08768	0.00011916
LOC114115390	10.2338	7.77009	6.39137	1.38778e-17	1.38778e-17	1.38778e-17	6.08644	1.872e-05
LOC105608241	4.42417	5.46873	14.1633	1.38778e-17	1.38778e-17	1.38778e-17	6.07098	0.000166802
TRNAC-GCA_7	13.5729	6.57981	2.91685	1.38778e-17	1.38778e-17	1.38778e-17	6.02007	0.00032062
LOC101104027	10.176	3.07206	9.70265	1.38778e-17	1.38778e-17	1.38778e-17	6.00597	0.000157916
SCN10A	7.88639	0.438162	14.1114	1.38778e-17	1.38778e-17	1.38778e-17	5.99646	0.00032062
LOC114114691	6.73035	1.84321	14.1114	1.38778e-17	1.38778e-17	1.38778e-17	5.99527	0.00032062
MXRA5	87865.9	94684	97366.7	1506.92	1598.81	1484.17	5.93037	0
LOC114111066	8.97844	6.53365	6.31366	1.38778e-17	1.38778e-17	1.38778e-17	5.92755	4.48068e-05
AMTN	3.13657	9.93299	8.54771	1.38778e-17	1.38778e-17	1.38778e-17	5.91974	0.000188439
C1QTNF3	15089.6	14734.6	13447.3	265.874	224.081	247.854	5.87385	0
ISLR	3649.28	3944.93	4052.47	90.5697	61.7654	49.2882	5.85793	0
NKX6-3	5.46855	6.48668	8.50308	1.38778e-17	1.38778e-17	1.38778e-17	5.83655	0.000124053
LOC114117514	15.6065	2.96342	0.317227	1.38778e-17	1.38778e-17	1.38778e-17	5.76891	0.00102481
LOC105603910	89.5585	80.5868	101.91	1.65571	0	3.1448	5.75483	1.11694e-49
LOC105604314	9.99605	2.96318	6.23288	1.38778e-17	1.38778e-17	1.38778e-17	5.75206	0.000640714
LOC105605961	8.86241	0.366867	9.56219	1.38778e-17	1.38778e-17	1.38778e-17	5.74521	0.00102481
PLCL1	525.281	543.021	466.209	10.8962	5.91502	12.0108	5.71364	4.14139e-186
NLGN1	68.9712	88.4935	103.903	3.49364	0	1.42113	5.69391	1.45374e-40
SLC2A9	248.269	275.281	211.225	5.91043	6.48841	1.82411	5.66982	4.06812e-96
MYADML2	47.8503	14.63	34.4982	0	1.70022	0	5.66499	1.01082e-11
LOC114118121	6.5229	8.64608	2.79178	1.38778e-17	1.38778e-17	1.38778e-17	5.65604	0.000796868
LOC106991378	7.66641	6.39023	3.93967	1.38778e-17	1.38778e-17	1.38778e-17	5.65456	0.000419284
PRSS37	6.52278	5.25009	6.19108	1.38778e-17	1.38778e-17	1.38778e-17	5.65053	0.00028961
KLHL14	4.2029	7.52131	6.19104	1.38778e-17	1.38778e-17	1.38778e-17	5.64862	0.00038256
SLC22A18	3.01483	7.52125	7.30372	1.38778e-17	1.38778e-17	1.38778e-17	5.64549	0.000625785
LOC114110060	5.36954	2.92543	9.51316	1.38778e-17	1.38778e-17	1.38778e-17	5.64369	0.00094049
LOC105603744	1.78631	6.38994	9.51309	1.38778e-17	1.38778e-17	1.38778e-17	5.63896	0.00139759
MUC4	59.1489	82.257	70.6432	0.777783	0.715012	2.32409	5.63865	2.90512e-38
LOC114114219	3.01474	4.09738	10.6119	1.38778e-17	1.38778e-17	1.38778e-17	5.63828	0.00139759
PADI2	725.175	702.528	699.025	18.5836	17.6042	8.71417	5.56476	7.7607e-255
LOC114109214	4.1561	11.929	0.275691	1.38778e-17	1.38778e-17	1.38778e-17	5.5535	0.0019203
LOC101107961	6.46797	5.20354	5.03097	1.38778e-17	1.38778e-17	1.38778e-17	5.54707	0.000514503
AGBL1	103.644	48.9796	83.8365	5.35547	0	0	5.54288	2.1536e-24
LOC114108794	4.15591	5.20343	7.25832	1.38778e-17	1.38778e-17	1.38778e-17	5.54205	0.00063829
ADAM21	0.347242	4.05457	11.6533	1.38778e-17	1.38778e-17	1.38778e-17	5.52779	0.00267047
LOC101112584	73.606	62.871	50.5832	0	0.715036	3.20026	5.46093	1.87499e-31
HTR4	9.80338	5.15598	0.254921	1.38778e-17	1.38778e-17	1.38778e-17	5.44811	0.00267047
LOC114116690	4.10806	10.7569	0.254879	1.38778e-17	1.38778e-17	1.38778e-17	5.44066	0.00267047
SHISAL2A	7.54843	4.01113	3.86583	1.38778e-17	1.38778e-17	1.38778e-17	5.43729	0.00130522
LOC114117611	5.26623	7.41386	2.7257	1.38778e-17	1.38778e-17	1.38778e-17	5.43698	0.00158316
DIRAS3	7.5484	2.84812	4.99021	1.38778e-17	1.38778e-17	1.38778e-17	5.43568	0.00156351
LOC114109658	7.5484	2.84812	4.99021	1.38778e-17	1.38778e-17	1.38778e-17	5.43568	0.00156312
ATP6V0A4	2.92985	9.6466	2.72567	1.38778e-17	1.38778e-17	1.38778e-17	5.43469	0.00267047
LOC105614817	5.2662	6.28891	3.8658	1.38778e-17	1.38778e-17	1.38778e-17	5.43466	0.000968566
LOC105609125	4.10797	7.4138	3.86578	1.38778e-17	1.38778e-17	1.38778e-17	5.43371	0.00125379
LPAR3	191.886	205.577	224.444	3.19017	6.48876	4.3123	5.43169	8.66645e-96
LOC101122394	5.26603	0.294794	9.41143	1.38778e-17	1.38778e-17	1.38778e-17	5.42427	0.00375384
PPP1R3A	766.416	611.423	708.276	9.43427	28.0737	11.8176	5.39576	7.14381e-163
PDZRN4	85.0693	54.243	71.751	0	3.34777	1.42121	5.39011	7.77186e-32
CNTNAP2	309.703	324.628	327.971	8.36494	9.6701	4.72938	5.38557	2.73889e-141
SEMA3D	2950.39	2647.3	2315.98	49.7918	55.2279	83.4706	5.38498	0
ITGA11	11495.2	11862	12365.4	253.785	327.156	282.468	5.36931	0
SLC5A12	33.2711	20.0099	26.073	1.76688	0	0	5.36839	4.20797e-15
PFKFB1	129.665	56.9188	84.7274	4.35645	0.643605	1.34493	5.35956	2.2527e-26
CRYBB2	11.9677	0.270787	1.52683	1.38778e-17	1.38778e-17	1.38778e-17	5.3268	0.00532871
LOC114116472	9.73557	3.96638	0.23404	1.38778e-17	1.38778e-17	1.38778e-17	5.32602	0.00532871
LOC114117639	7.48711	5.10691	1.52679	1.38778e-17	1.38778e-17	1.38778e-17	5.32056	0.00532871
LOC101105868	7.48708	3.96629	2.69157	1.38778e-17	1.38778e-17	1.38778e-17	5.31753	0.00413225
BPI	2.88588	8.47354	2.69152	1.38778e-17	1.38778e-17	1.38778e-17	5.31199	0.00532871
TINAG	7.48697	0.270696	6.05948	1.38778e-17	1.38778e-17	1.38778e-17	5.31121	0.00532871
LOC114117340	0.294813	10.6921	2.69149	1.38778e-17	1.38778e-17	1.38778e-17	5.30887	0.00532871
LOC101104643	5.21237	2.80803	6.05944	1.38778e-17	1.38778e-17	1.38778e-17	5.30852	0.00303485
LOC101113823	2.88583	6.23616	4.94826	1.38778e-17	1.38778e-17	1.38778e-17	5.30792	0.00302017
LOC105616873	6.3539	0.270673	7.16382	1.38778e-17	1.38778e-17	1.38778e-17	5.30732	0.00532871
LOC114108816	1.67621	7.35772	4.94825	1.38778e-17	1.38778e-17	1.38778e-17	5.30576	0.00532871
CACNA1F	1.67617	5.10667	7.16375	1.38778e-17	1.38778e-17	1.38778e-17	5.30108	0.00532871
LOC101115808	577.58	622.549	654.228	17.6003	13.1163	16.1252	5.29563	4.11222e-211
PODN	333.727	360.312	360.13	5.5441	11.2788	9.58234	5.29304	5.68765e-148
MUC13	0.294678	0.27056	12.6272	1.38778e-17	1.38778e-17	1.38778e-17	5.28783	0.00532871
ARHGEF15	0.294678	0.27056	12.6272	1.38778e-17	1.38778e-17	1.38778e-17	5.28783	0.00532871
LOC101121850	0.294678	0.27056	12.6272	1.38778e-17	1.38778e-17	1.38778e-17	5.28783	0.00532871
GJA5	37.6272	18.6877	18.0106	0	1.70022	0	5.28127	6.24457e-11
CDH17	21.4828	36.9598	15.7279	0	1.70022	0	5.27683	7.03639e-11
C7	7.40228	17.5459	17.0379	0.870265	0	0	5.20669	8.90828e-08
LOC105605357	341.747	312.41	304.273	7.36332	8.65273	9.62545	5.19776	5.55361e-133
IFNK	9.66568	2.76717	0.213095	1.38778e-17	1.38778e-17	1.38778e-17	5.19259	0.00766068
LOC114116980	7.42391	5.05651	0.213081	1.38778e-17	1.38778e-17	1.38778e-17	5.18932	0.00766068
LOC114115579	2.84084	8.41269	1.49712	1.38778e-17	1.38778e-17	1.38778e-17	5.18034	0.00766068
JAK3	2.84081	7.3001	2.6565	1.38778e-17	1.38778e-17	1.38778e-17	5.17789	0.00758361
LOC105610541	4.00814	5.05638	3.78811	1.38778e-17	1.38778e-17	1.38778e-17	5.17688	0.00392603
LOC114116463	5.1571	2.76702	4.90519	1.38778e-17	1.38778e-17	1.38778e-17	5.17628	0.0045521
LOC114117499	4.00811	3.9201	4.90517	1.38778e-17	1.38778e-17	1.38778e-17	5.17514	0.00386604
ARHGAP25	2.84077	5.05633	4.90516	1.38778e-17	1.38778e-17	1.38778e-17	5.17377	0.00446186
LOC101106032	0.268356	5.05625	7.11432	1.38778e-17	1.38778e-17	1.38778e-17	5.16483	0.00766068
LY6H	2.84067	0.24639	9.30364	1.38778e-17	1.38778e-17	1.38778e-17	5.16319	0.00766068
SEPT14	2.84067	0.24639	9.30364	1.38778e-17	1.38778e-17	1.38778e-17	5.16319	0.00766068
LOC101119281	0.268329	2.76688	9.3036	1.38778e-17	1.38778e-17	1.38778e-17	5.15993	0.00766068
CTHRC1	4984.26	4725.11	4635.43	140.701	142.22	123.161	5.14294	0
LOC105611015	18.9104	14.0433	6.81055	0	0	0.783245	5.14048	3.04531e-07
PRSS35	1143.11	990.768	940.867	25.4797	45.8792	16.0121	5.13917	1.00806e-184
SPTBN4	665.542	754.513	594.454	18.2	25.0435	13.9544	5.1327	3.41677e-171
TCTE1	16.6285	14.0431	9.09959	0	0.833637	0	5.13122	3.51198e-08
LOC106990096	890.699	802	796.219	30.4314	15.7437	25.7997	5.10681	6.56112e-238
ANXA13	86.153	105.321	86.023	0	3.19972	4.68036	5.09066	2.09987e-45
MYL3	318.46	390.466	397.641	7.17007	14.5619	10.943	5.06204	1.16777e-119
PGPEP1L	146.712	125.786	149.297	5.04926	1.29979	6.11425	5.03779	3.43881e-65
LOC101109377	11.9216	17.3349	7.89013	0	0.833637	0	5.03467	2.9534e-07
POPDC2	21.0432	22.8866	18.814	0	1.70022	0	5.03268	3.00885e-13
PLA2G2C	3.95606	5.00438	2.62051	1.38778e-17	1.38778e-17	1.38778e-17	5.03119	0.00749495
TRNAG-CCC_54	5.10009	2.72487	3.74754	1.38778e-17	1.38778e-17	1.38778e-17	5.03049	0.00746437
LOC105604471	5.10009	2.72487	3.74754	1.38778e-17	1.38778e-17	1.38778e-17	5.03049	0.00746349
LOC105612638	3.95601	2.72484	4.86067	1.38778e-17	1.38778e-17	1.38778e-17	5.02709	0.00728059
LOC105603774	2.79444	2.72481	5.96503	1.38778e-17	1.38778e-17	1.38778e-17	5.02293	0.00925065
MYOZ3	340.074	376.291	417.009	14.3365	10.0478	10.82	4.99602	3.11147e-129
CTXN3	116.016	70.2749	97.6462	1.54739	1.41889	5.5006	4.99461	2.04229e-35
CD244	26.6923	15.9136	17.6108	0	1.70022	0	4.97536	1.68285e-10
KCNA7	118.29	111.022	123.459	3.27905	6.63875	1.14725	4.96471	2.00069e-58
SESN3	4018.12	3792.03	3823.54	140.466	116.751	117.725	4.95615	0
DHRS3	976.123	945.096	928.423	28.9293	35.0697	28.1612	4.94487	1.18605e-293
TNNT3	1606.36	1188.86	1605.82	34.8187	49.7794	58.253	4.9388	3.07124e-192
GPM6B	10877.1	10764.4	9647.85	339.792	327.835	352.936	4.93719	0
CNTNAP4	104.138	69.3893	76.1693	3.37821	3.19947	1.27495	4.93393	2.59986e-35
LOC114113217	123	133.294	134.735	5.04917	3.01455	4.39639	4.92759	4.59873e-65
RXRG	173.834	177.175	179.483	8.55072	0	9.28103	4.92005	1.26036e-78
CDH26	21.9901	22.6912	13.0059	0	0	1.60785	4.91953	3.9969e-11
MYOM2	5962.86	6122.17	7438.07	225.591	215.762	206.109	4.91405	0
FRMPD2	12.669	19.2709	25.359	0	0	1.60785	4.9095	1.46605e-09
LOC114111489	20.5375	38.3601	21.5926	0	0.769034	1.55462	4.90674	7.96996e-13
HSPB3	1469.77	1315.12	1418.24	46.4514	38.5776	56.6539	4.88432	0
MFAP4	22589.3	24429.7	25838.7	816.601	802.768	849.974	4.88241	0
ATP1B4	1666.88	1360.06	1547.02	57.6668	37.2403	63.3541	4.84904	3.18003e-264
ABRA	437.918	470.967	408.811	16.7398	21.1193	7.86142	4.84852	4.15226e-142
OVCH2	19.578	18.0353	17.4553	0	1.70022	0	4.84523	6.79002e-12
EYA2	63.1326	71.063	55.2179	2.51648	2.37775	1.34497	4.84209	2.48673e-32
SMPX	1249.78	995.545	1139.56	44.4076	41.9728	31.9942	4.83644	3.29273e-229
MRGPRF	1330.15	1504.64	1465.09	37.223	60.6642	56.8571	4.78965	2.79717e-304
LOC106991182	12.8023	11.426	6.57454	0	0	0.783245	4.76993	1.92341e-06
CAPN3	2339.35	1984.66	2482.83	71.53	82.6071	95.5401	4.76433	0
LOC114115355	5.83087	10.2884	14.4093	0.870265	0	0	4.75039	4.1882e-06
PIEZO2	7934.96	8286.28	7685.68	292.078	280.104	333.68	4.7198	0
TP63	130.839	89.2866	114.98	5.04894	7.46081	0.322883	4.70093	4.25015e-40
IGSF10	7041.52	6386.45	5948.66	221.493	252.08	276.534	4.6886	0
SLC8A3	604.108	584.316	574.056	30.534	8.15701	30.2034	4.6742	3.03731e-147
CACNG6	112.516	97.0039	150.048	5.91064	2.95908	5.16222	4.64108	1.22355e-41
LOC105613955	95.1278	119.979	83.0469	5.07544	3.04322	3.58931	4.62682	1.09764e-40
MERTK	165.443	240.525	180.58	11.9966	1.82959	9.75881	4.62428	2.11314e-53
LOC114117807	9.19709	10.1416	7.59567	0	0	0.783245	4.57543	4.91071e-06
TMEM196	10.3459	6.71246	9.83497	0	0.833637	0	4.5709	6.4962e-06
TNNI2	1465.53	1145.14	1382.93	64.5781	51.5668	52.1597	4.56707	5.57179e-224
FREM2	3582.13	3154.98	3786.43	152.251	144.653	147.551	4.56445	0
LOC101110225	22.5634	13.0868	9.23921	1.76688	0	0	4.55117	5.14201e-07
CYTIP	437.075	407.574	497.274	20.0095	17.1174	19.8201	4.5484	1.13843e-135
ACAN	199.867	178.709	220.475	10.086	7.77159	7.9271	4.51877	2.90635e-77
FRMPD1	418.978	558.42	599.439	24.1838	22.8108	21.7532	4.51201	2.88676e-108
FGFR4	181.658	168.26	156.902	4.77244	11.4934	5.59995	4.5118	4.70951e-70
LOC101117299	124.38	135.828	137.19	0	6.3528	11.0235	4.50896	6.15537e-54
CD79B	7.44239	10.7361	24.8321	0	0	1.60785	4.50561	4.92893e-06
MFAP2	6312.94	6997.02	6733.08	311.168	288.485	298.84	4.47922	0
ABCA10	635.398	576.537	624.024	29.2132	34.5919	18.6569	4.47618	7.54195e-174
SERPINA1	22.4404	11.8484	8.02661	1.76688	0	0	4.46734	2.26556e-06
KYNU	541.54	406.945	439.466	30.7429	10.0202	22.0665	4.46327	5.75652e-91
LOC106990546	71.5942	71.2796	53.0917	0	4.95457	3.76417	4.45846	1.14234e-28
SEMA3E	28.0298	36.5934	28.7472	2.59935	0	1.46244	4.45526	2.25648e-16
KCNJ16	6.19456	16.4129	19.2589	0	1.70022	0	4.45515	3.48289e-06
LOC105610045	5.60977	3.10701	15.2607	0	0	0.783245	4.42323	0.000244669
GSDMC	15.5375	14.0911	11.4005	0.843707	0.799433	0	4.42177	6.90217e-08
RNF128	395.219	420.564	411.232	21.8208	22.3893	13.1243	4.41699	3.9755e-142
LOC114110447	39.0767	37.0185	63.9707	0	3.27025	3.04355	4.41369	4.40692e-18
TRMT9B	87.2201	65.7993	53.3386	3.32709	4.91632	1.2094	4.40689	1.05579e-25
CLCN1	15.4832	18.5699	5.65108	0	0	1.60785	4.39516	7.63268e-06
ANKRD29	80.697	63.8739	75.4087	1.50874	3.98782	4.53161	4.39109	3.32806e-34
SORCS2	2098.08	2336.96	2338.13	98.2713	105.279	121.069	4.37922	0
LOC101120378	12.4445	7.72251	2.91683	0	0	0.783245	4.37105	0.000231531
RGS5	6.99763	23.2103	40.2952	0	1.62296	1.50665	4.35787	4.42649e-07
KCP	173.125	166.885	210.118	9.15164	5.99531	11.291	4.35551	5.0374e-66
MEF2C	12913.6	11206.2	12925.1	661.779	635.512	529.845	4.34235	0
MAP1LC3C	66.468	93.0474	98.0999	0.593393	6.56212	5.25239	4.33039	4.38321e-31
SPTB	998.073	795.166	1081.18	41.049	48.0395	54.0779	4.32183	3.25417e-155
SLC40A1	8758.02	9390.81	8234	407.614	492.242	444.124	4.29413	0
ADAMTS16	2190.79	2241.25	2489.41	123.177	93.4722	140.884	4.27239	0
LOC101108705	210.688	189.398	194.738	15.4114	8.47044	6.85897	4.26834	9.62212e-76
BRINP1	117.149	132.278	147.56	6.62083	7.10767	6.52228	4.26492	7.17369e-54
CEMIP	85855.6	87339.5	90500	4437.04	4463	4841.06	4.26208	0
LOC105605165	23.8702	54.3284	31.4834	0	0	5.73561	4.26166	9.32536e-11
COL26A1	5.5164	3.03615	12.962	0.870265	0	0	4.25229	0.00243838
CKM	1803.56	1423.38	1911.25	76.42	89.7263	103.699	4.24756	1.84657e-199
DUSP26	369.51	445.545	443.774	23.347	30.8365	12.7278	4.23366	3.02235e-103
C1QTNF6	328.851	295.966	367.428	14.7055	19.0227	19.1808	4.2159	3.42511e-101
LOC114114541	66.335	52.1992	61.8084	0.655065	7.62815	1.20949	4.21378	2.60187e-25
RBFOX1	300.047	243.542	367.168	26.6717	13.0574	9.36907	4.2131	2.38386e-56
LOC114115592	72.0323	26.6441	49.5658	2.46746	0	5.55551	4.1998	5.92725e-13
LRRC17	186.209	222.699	179.439	6.29704	11.9333	13.5424	4.18746	3.51994e-67
LOC106991031	4.29373	2.99983	12.9095	0	0	0.783245	4.17958	0.000756784
NALCN	122.016	72.7073	91.9817	8.60775	2.90567	4.23158	4.16421	1.37049e-29
LOC101116212	88.7712	106.73	89.6509	4.0458	7.31086	4.23187	4.15877	2.11361e-41
LOC114117637	18.6025	10.3838	4.33125	0	0	1.60785	4.1515	0.000101311
LOC114110465	27.8941	14.7966	18.7759	1.70689	0	1.50662	4.1495	1.41205e-09
DSG4	30.6938	31.1711	40.2733	0.739878	0	4.84854	4.14198	4.2207e-16
LOC114111205	31.3296	30.6862	26.3391	0	1.55734	3.14485	4.13836	6.81075e-15
DPYSL5	38.0436	78.9986	67.6217	2.39973	4.87971	2.82623	4.13801	4.51424e-19
TRIM63	150.482	115.758	87.6681	1.29063	2.75791	16.0559	4.12734	2.1185e-20
LOC114111493	32.487	17.9432	37.5684	0	5.16957	0	4.1271	9.96958e-10
LOC105616822	9.45095	13.7918	10.0412	0	1.70022	0	4.12446	2.87225e-06
LEPR	80.883	86.1719	58.3788	10.585	3.01405	0	4.11972	1.91238e-21
ABCG1	308.583	236.159	361.195	25.6443	15.566	10.8826	4.11807	2.78902e-58
RS1	9.45057	6.92048	16.715	1.76688	0	0	4.11031	1.84006e-05
TRHDE	10.3658	21.6487	27.6725	1.70689	0	1.50662	4.10698	3.37077e-08
LOC114111480	25.4104	31.7366	28.5181	0	2.44671	2.2752	4.09286	2.58322e-14
LOC105603423	20.792	8.04107	3.11906	0	1.70022	0	4.08493	0.000235989
LOC114110969	38.654	43.5676	81.6305	3.32715	3.13411	2.86658	4.07503	9.86685e-17
SLC6A13	92.6195	101.151	100.192	4.90324	6.35202	5.8416	4.06858	4.86278e-45
LOC114116051	716.846	706.733	747.62	32.4655	54.6454	42.2545	4.0635	1.22874e-181
ISLR2	1622.73	1607.93	1675.63	105.102	91.6209	97.8774	4.05663	0
LOC101119796	24.2875	15.828	17.5338	0.798191	1.62294	0.662622	4.05517	9.45104e-10
BEST3	341.188	230.862	306.556	24.7035	19.0497	9.20745	4.05219	6.1912e-58
FAM180A	210.858	165.817	180.005	10.7509	11.8683	10.9014	4.03667	2.16925e-64
XPNPEP2	3774.6	3946.37	3991.09	235.833	237.766	242.114	4.03143	0
LOC114113112	118.524	100.775	103.177	10.3019	6.25565	3.22057	4.017	3.21203e-43
NCAM2	12.1819	0.343028	5.07085	0	0	0.783245	4.01296	0.00139759
SPEM3	12.8021	7.99711	9.9607	0.843712	0	0.738472	4.01284	9.02758e-06
GALNT5	687.155	671.711	569.632	41.6693	33.24	44.395	4.00936	1.44774e-144
SLURP1	17.3444	5.67048	7.71024	1.76688	0	0	4.00885	0.000101754
LOC105602775	9.93348	5.25026	2.79183	0	0.833637	0	4.00477	0.0010251
PALMD	328.084	329.331	297.121	25.3817	13.5542	20.5416	3.99819	2.14547e-101
LOC114114534	8.80265	2.92557	6.19112	0.870265	0	0	3.99307	0.000708707
MRO	46.8752	34.3449	47.8657	1.56745	3.1996	2.9516	3.98666	1.86732e-19
MYL1	10332.1	8659.78	9222.69	639.137	519.888	627.508	3.98093	0
COL8A2	833.543	1093.37	1142.13	73.7285	77.5074	43.8339	3.97595	1.89089e-111
ECM2	9737.05	8780.24	7561.75	566.042	553.509	550.016	3.96506	0
BCL2L10	12.7447	3.24339	13.2561	0	0	1.60785	3.96125	0.000280687
SERPINF1	14540.7	14854.3	14706.7	861.89	942.582	1029.78	3.95857	0
LOC114109020	13.8838	10.2408	5.39599	0.843712	0	0.738472	3.95796	4.95016e-05
RAP1GAP2	1067.36	1044.03	1207.09	68.7859	61.3832	83.1516	3.95522	5.41154e-211
ALDH1L1	41.112	39.1692	20.988	0	3.27025	3.04355	3.95163	3.56818e-12
LOC114112933	72.1454	85.7354	89.8427	9.5291	4.64834	1.76157	3.95049	9.47576e-32
TRNAE-UUC_25	9.30086	10.2404	9.91938	0.843712	0	0.738472	3.95029	8.34228e-06
CD96	133.821	120.464	99.2506	3.86091	7.89653	10.6662	3.94751	4.1747e-41
LOC101104046	48.287	46.1376	41.269	0	0	9.0322	3.94434	3.88024e-15
SLITRK4	131.496	132.031	222.453	17.2187	4.12698	10.1774	3.9373	7.72934e-29
LMO1	121.142	145.656	144.438	11.8859	7.74136	7.04553	3.9327	1.11409e-51
LEP	32.4882	26.0866	29.722	0	1.5273	3.967	3.93152	1.32823e-14
LOC114115341	5.31868	10.8196	0.2757	0	0	0.783245	3.90833	0.0019203
PLA2G4E	19.1823	29.0693	27.0757	0	3.34777	1.42121	3.90775	1.20691e-11
UTS2R	34.9374	45.6898	42.0329	7.0751	0	1.27485	3.90396	4.49651e-16
MYH14	475.649	542.479	656.894	27.5252	37.8222	46.4333	3.89808	2.38989e-94
ABLIM2	644.102	515.745	667.118	29.9584	48.7946	43.4137	3.89656	4.09819e-110
LOC101118212	1947.81	2409.38	2458.37	129.248	172.189	155.922	3.89564	1.27102e-230
CLDN2	16.0868	3.21021	8.75893	0	1.70022	0	3.89186	0.000566009
LOC114113056	5.31851	5.20349	6.14833	0	0.833637	0	3.88982	0.000464603
DPEP2	4.15585	2.8871	9.46295	0	0	0.783245	3.88951	0.00155047
ASB15	521.004	435.742	469.767	33.3213	32.2978	30.48	3.88677	2.53565e-126
MYCT1	20.5678	12.1463	18.4542	0	3.43542	0	3.88327	7.62206e-08
C15H11orf52	4.15585	2.8871	9.46295	0	0.833637	0	3.88132	0.00155712
CACNG4	56.3941	56.3654	52.2976	2.37834	8.44834	0.373523	3.86876	1.14748e-22
LOC101123341	144.594	125.03	122.041	2.88985	18.454	5.38037	3.86517	9.84972e-35
LOC105602453	108.59	102.772	98.2742	3.01316	11.5315	6.48142	3.85438	2.25686e-41
MLIP	340.918	235.55	291.056	11.8428	17.8815	29.8585	3.85251	2.57573e-55
CILP	32.9356	27.7864	11.056	1.65571	0	3.1448	3.85085	1.32364e-07
TBATA	11.9721	13.9938	12.4457	0	1.65966	0.698869	3.83974	2.05448e-07
ASPN	6633.31	5988.09	5341.1	483.059	386.216	387.26	3.83787	0
LOC101104008	13.7624	3.1763	9.83506	0	0	1.60785	3.83702	0.000491865
LOC101103044	85.7266	60.6023	82.4853	10.4529	1.21231	4.23146	3.83652	4.53622e-24
LOC105602274	143.612	151.144	145.075	6.33622	18.25	6.03175	3.83507	5.03614e-50
LOC114109666	10.3461	11.2727	5.32787	0	0	1.60785	3.83358	8.80448e-05
SLC1A2	295.527	284.156	292.308	16.2922	21.356	22.9978	3.833	3.83111e-100
P2RY4	14.2795	5.89431	18.0115	0	2.5679	0	3.83198	5.02741e-05
LOC101106789	9.19703	9.00547	8.71805	0	0	1.60785	3.8264	4.18103e-05
TRNAE-UUC_46	8.04111	7.86287	10.9473	0.843707	0.799433	0	3.81572	4.61732e-05
C22H10orf82	9.19692	6.71238	10.9474	1.76688	0	0	3.81309	7.00892e-05
LRRTM4	1524.12	1462.58	1434.02	123.236	122.62	70.654	3.80643	3.01962e-182
XKR4	23.1951	25.0113	10.7491	1.68048	0	2.32407	3.80328	1.07806e-07
LOC114116056	23.2871	31.9681	36.5773	0	5.07749	1.34503	3.80281	4.3996e-12
PCED1B	20.5366	30.4031	29.4815	0	0.666603	4.84857	3.80224	4.40621e-11
LOC114109442	95.7589	90.3288	59.9901	10.3905	6.35123	0.920714	3.80216	4.68358e-22
AQP2	9.80334	4.01122	1.55585	0	0	0.783245	3.79928	0.00267047
AMPD1	590.745	470.254	565.368	48.0588	39.4125	29.5844	3.7962	5.77449e-108
MAP3K7CL	2437.55	2305.01	2267.88	176.55	157.611	170.438	3.79537	0
LOC105604496	10.7613	11.666	14.6366	0	0	2.43394	3.79508	7.35847e-07
CFAP54	2409.43	2375.1	2311.08	157.183	197.807	157.509	3.79055	0
KRT222	7.5484	2.84812	4.99021	0	0	0.783245	3.78691	0.0014625
RASGRF2	646.256	582.114	663.028	27.8621	51.7418	56.8968	3.78553	2.3036e-116
FMO2	5.26613	4.01103	6.1045	0	0	0.783245	3.78131	0.000888251
LOC101111980	31.6747	24.2674	13.3054	5.35547	0	0	3.76896	4.71268e-07
DSG1	65.2966	50.2035	38.3199	6.0212	4.84378	0.373417	3.76371	7.14679e-17
RERG	12.5678	5.51063	7.55638	0	1.70022	0	3.75428	0.00017255
LOC114115354	5.65527	3.14168	16.4101	0	0	1.60785	3.75123	0.0011485
LOC114111213	370.285	226.73	424.597	43.0769	13.9251	18.9555	3.74707	3.22516e-29
HRC	203.293	178.525	208.647	15.8818	13.2317	14.5979	3.74371	4.97377e-68
ABCA6	1994.52	2019.18	1961.52	148.707	161.493	136.325	3.74198	0
NTSR2	5.65555	10.0907	9.79155	1.76688	0	0	3.74138	0.000139954
SERTAD4	852.83	868.3	792.789	40.9581	72.5071	74.3823	3.73676	9.16826e-145
LOC114115641	11.8701	13.8943	10.1196	1.73542	0.769001	0	3.7366	4.59378e-06
CFB	5516.94	5815.68	5238.07	379.473	433.057	429.726	3.73618	0
SCN4A	563.786	537.343	661.575	60.2426	44.1075	28.1822	3.73533	3.97796e-92
LOC105603234	13.4304	10.8199	21.6155	1.70689	0	1.50662	3.72856	4.44244e-07
ATP2A1	1934.32	1637.6	2271.68	138.274	148.096	154.839	3.72568	6.55799e-183
IGDCC4	4189.66	4131.35	4511.8	312.811	347.54	312.835	3.72061	0
CDK15	34.5421	64.9337	47.2593	2.37853	3.07286	5.34701	3.70824	4.93622e-16
MB	309.198	293.813	333.456	30.4534	27.1073	14.1751	3.70819	2.073e-84
LOC114113222	10.234	12.289	1.74676	0	0	1.60785	3.70441	0.0011485
CAMK2B	309.278	413.054	355.745	17.5354	28.4213	36.2123	3.70402	1.21256e-71
KLHL31	4611.97	4105.37	4476.84	372.616	348.542	292.769	3.70313	0
MYRIP	368.167	347.893	324.389	22.0784	32.0494	25.4126	3.70165	1.92112e-101
ASB18	14.7647	7.77039	1.74682	0	0.799445	0.738478	3.7007	0.0011485
LOC105612542	12.5068	7.77024	4.11177	0	0	1.60785	3.69832	0.000587251
LOC106991684	28.1205	24.0142	43.4146	1.5882	4.13129	1.30935	3.69629	2.5889e-12
LOC105605233	46.1062	17.8346	20.5629	1.60979	1.49857	3.04349	3.69465	1.08751e-08
LOC114110622	30.4127	35.4986	28.7846	3.40526	0	3.86094	3.68532	3.29651e-14
LOC105615578	7.93927	12.2888	4.11168	0	1.70022	0	3.68192	0.000568949
LOC114112946	268.472	146.547	597.466	22.0988	32.0807	24.6131	3.67785	3.02818e-17
TEX35	5.60995	7.76978	10.8562	0.843712	0	0.738472	3.6742	0.000180938
CCKAR	83.3332	89.7071	90.2517	3.91928	14.274	2.37886	3.67033	3.59194e-29
MCP1	2.88593	10.6923	0.233994	0	0	0.783245	3.67007	0.00532871
LOC105608837	28.0636	7.80624	28.9673	5.35547	0	0	3.66663	2.61976e-05
LOC114115006	6.35403	5.10686	2.69156	0	0	0.783245	3.66636	0.00303323
RYR1	7341.93	6856.65	8754.93	567.442	662.46	582.346	3.6626	0
PYGM	475.593	473.426	534.941	41.7286	47.2433	28.7321	3.65592	2.77885e-115
TPPP3	807.139	744.091	746.345	49.9211	68.355	64.6971	3.64538	3.63475e-172
TNNC2	1992.66	1589.45	1660.06	132.543	140.196	145.963	3.64418	1.18612e-215
ACACB	1825.72	2035.07	2001.45	165.817	138.208	165.144	3.64213	2.76966e-300
LOC105606758	13.3321	11.8914	18.1947	3.56161	0	0	3.63814	3.55941e-06
LOC101103771	59.242	57.9779	61.7716	1.4193	8.28342	4.31241	3.63777	5.62077e-25
VAV3	976.133	1031.28	1120.76	90.9755	79.954	82.3497	3.62534	7.37922e-203
LOC101115135	12.4444	5.42706	5.22176	0	0	1.60785	3.61989	0.00077547
DSC1	8.59598	18.6761	14.8075	0	0	3.25987	3.61975	4.54386e-06
MYOM1	4716.28	4306.34	5161.22	430.195	371.962	352.796	3.61906	0
MYL2	23229.6	22261.2	23686.5	1933.84	1898.02	1826.12	3.61212	0
LOC101104165	27.8367	18.2182	14.2141	0	0	4.9107	3.60797	7.87571e-07
ADAMTSL2	292.914	359.178	340.261	22.9357	27.6009	30.3757	3.6072	3.12827e-87
LOC114113668	6.73039	3.0719	13.0134	0	0	1.60785	3.60618	0.001688
LOC101123268	183.779	157.299	155.536	15.0709	13.3511	12.2275	3.59935	9.59376e-57
LOC114114230	5.5638	11.1113	6.3528	0.843707	0.799433	0	3.59743	0.000337178
NKD1	150.837	159.389	173.849	9.6738	9.88011	19.9422	3.59579	6.18338e-53
LOC114117293	161.463	86.806	82.5748	3.74977	10.358	12.9639	3.59567	8.31969e-20
ZBED2	98.6122	72.0133	89.0116	8.41546	11.5304	1.55809	3.59296	3.13739e-26
LOC101117587	44.0525	45.4606	27.0981	3.32722	1.39385	4.57934	3.59055	2.35434e-14
TMEM255A	369.997	295.008	344.06	31.882	17.9657	33.6255	3.58966	1.39571e-75
LOC114116873	12.8584	9.19188	10.0013	0	1.65966	0.698869	3.58136	2.67266e-05
LOC114118791	27.4965	29.2149	22.689	7.1484	0	0	3.5741	1.84868e-08
KRT17	25.1237	30.3076	22.6519	5.28407	0	1.3449	3.56223	1.22393e-10
LOC114110944	114.746	101.777	99.5757	6.44063	7.74245	12.1503	3.55809	9.13655e-40
LOC101116059	674.119	692.191	840.697	66.7655	69.9642	50.5961	3.55784	1.08034e-120
MYLK	41083.4	38467.8	35344.6	3317.97	3256.36	3188.63	3.55686	0
ARX	62.5061	69.2826	73.8814	5.80968	2.00406	9.28127	3.55653	2.35934e-26
SH2D3C	126.306	106.99	147.147	4.52271	20.8681	6.78886	3.55562	4.88123e-27
MYOM3	2936.1	2901.98	3374.64	263.424	238.191	284.257	3.55009	0
LOC114113927	15.7507	3.03661	2.88642	0	1.70022	0	3.53452	0.00243838
ST8SIA2	764.701	769.454	1083.64	102.416	65.3499	58.1773	3.53339	1.56977e-71
LOC114113995	6.11673	12.9018	20.2705	0	0	3.25987	3.52805	7.06295e-05
LOC101123419	5.83097	12.5578	12.1917	0	0	2.43394	3.52694	0.000186001
LOC114116353	4.00806	1.58154	7.11437	0	0	0.783245	3.52312	0.00766068
IGDCC3	15.4826	10.6084	13.6064	0	2.52428	0.662632	3.52151	1.17179e-06
CACNA1C	5606.72	5258.72	5527.56	501.726	428.326	497.159	3.5214	0
LOC105602205	28.4999	30.2103	16.9045	0	6.9026	0	3.52094	7.48604e-07
ANGPT4	340.231	355.726	374.585	27.1124	37.6732	28.1255	3.5209	2.19764e-100
DHRS7C	22.712	27.974	59.5713	1.52785	1.39396	6.32155	3.52066	8.38879e-09
TRIM55	1009.8	882.976	1006.31	85.6638	87.6869	79.1228	3.51997	7.80242e-184
LOC114114084	29.5235	42.6412	30.1356	2.44412	3.16629	2.90833	3.51978	2.23293e-14
ZFR2	223.413	212.37	282.46	17.1485	22.174	22.9146	3.51763	1.63131e-59
KCNQ4	353.866	421.619	440.792	50.2108	28.4936	27.5657	3.51702	2.67762e-74
DNM1	2405.86	2269.02	2215.99	189.756	215.034	197.027	3.51604	0
GRIP2	71.506	79.2755	76.7525	12.1439	2.7804	4.8766	3.51376	4.1544e-27
LOC114116966	5.51669	11.0555	5.18501	1.76688	0	0	3.51262	0.000834329
LOC114113116	7.83312	3.03625	10.7617	0.843707	0.799433	0	3.51003	0.00112153
LOC101106131	72.0744	99.7826	114.879	9.20074	5.18183	10.5251	3.50278	5.38343e-27
C6	18.4733	26.0371	11.8304	0.758411	0.690263	3.14483	3.49871	5.14482e-07
LOC105610629	40.7288	21.5695	29.8386	1.56736	6.8079	0	3.49524	3.46333e-09
ANXA10	74.2905	92.4808	73.6539	4.79371	6.19553	9.89987	3.49215	2.91153e-29
CASQ2	8137.25	7721.63	8525.86	829.667	680.785	671.997	3.48272	0
COL12A1	577372	577036	548815	51822.8	50567.4	50953.9	3.47342	0
KIT	20.7317	24.8545	9.50118	0	1.55734	3.14485	3.47292	2.77775e-06
CNTN1	56.4913	65.7097	80.6128	5.78546	4.56041	7.50636	3.47238	4.22226e-24
ADAMTS17	1339.99	1421.07	1468.35	110.413	154.785	115.914	3.47107	5.61314e-205
ANKRD31	67.6521	66.2639	50.5192	3.12842	3.74539	9.33281	3.46857	1.21162e-21
TMEM35A	377.561	387.479	311.822	32.3979	37.5177	27.1157	3.46856	1.0198e-82
LOC114110089	32.6885	13.3326	46.667	8.9405	0	0	3.46795	6.35788e-05
LOC105608234	9.3011	14.7562	5.39589	1.73543	0	0.698852	3.45985	0.000295371
LOC101114712	10.4544	9.10006	9.91942	0	2.5679	0	3.45829	7.41082e-05
CRMP1	133.92	99.5694	88.1695	14.5509	6.7816	7.76861	3.4567	3.14871e-28
TMEM92	95.9138	92.6875	96.5305	1.1861	16.6922	7.92806	3.45366	2.4291e-25
LOC105605384	7.27832	21.8796	9.06342	3.56161	0	0	3.45155	0.000456829
TMEM182	1421.18	1409.73	1602.35	104.736	151.543	148.818	3.44928	1.38787e-182
LOC114115339	10.0576	9.87879	0.337798	0	1.70022	0	3.44634	0.0031678
SPOCK1	5791.52	5825.97	5667.05	536.087	538.981	510.808	3.44624	0
LOC105616526	40.2159	50.8774	48.1719	1.45408	5.66664	5.25233	3.4436	6.7216e-19
LOC105607267	3.0966	6.48655	10.7128	0	0	1.60785	3.43688	0.00275535
LOC114115335	86.4998	112.687	89.7426	7.34136	3.41886	15.6094	3.43351	5.18372e-27
LOC114116487	45.7063	65.506	51.0903	3.16915	6.45353	5.11908	3.42123	1.37127e-19
SVOP	96.4076	120.159	125.498	7.19123	7.54347	16.9845	3.40881	1.94375e-33
LOC105603828	3191.09	2931.48	2771.76	269.649	267.152	300.211	3.40792	0
LOC114108625	20.1725	31.1422	19.038	5.28401	1.4984	0	3.40625	1.73549e-08
TBC1D21	16.8494	17.6489	10.3789	1.68046	1.58901	0.628751	3.40264	8.69518e-07
LOC105616014	32.011	22.2406	22.6151	1.58826	1.47107	3.861	3.38872	6.75389e-11
MYL4	6026.27	5615.95	6042.57	578.617	590.649	524.597	3.38462	0
LRRC36	29.7054	16.4344	30.4766	3.40526	0	3.86094	3.38343	8.48478e-09
NTNG1	113.764	133.652	114.456	8.02397	21.6451	5.04854	3.37901	8.45462e-29
ASB9	290.37	259.919	255.903	28.4518	16.4366	32.2722	3.37796	8.56462e-69
CYBB	61.4092	49.6749	62.7593	6.74559	6.38483	3.35943	3.37459	4.37916e-22
LOC101108930	41.1698	43.7409	47.9818	4.1384	3.01464	5.25217	3.37405	4.47544e-19
LOC114109242	29.6838	10.9832	10.5525	0	2.44671	2.2752	3.37249	2.94407e-05
TRNAC-GCA_180	12.1686	10.7365	20.4139	0	1.58908	2.3241	3.36208	3.91016e-06
IGSF23	14.4907	15.3264	13.7284	3.52646	0	0.628726	3.3552	1.1997e-06
FGF13	314.475	307.467	331.371	28.0089	40.3102	24.8012	3.35242	4.02412e-84
POU2F3	312.737	320.356	295.556	33.4795	25.5224	31.58	3.35223	2.36162e-89
LOC114113115	63.9415	49.826	65.1735	7.63365	4.58908	4.99432	3.35147	6.46039e-22
SLCO2B1	7.7232	5.29567	6.23284	0	0	1.60785	3.35137	0.00133372
CACNG1	1023.5	1196.79	1228.65	116.539	93.0853	127.883	3.3512	8.77659e-151
UBE2QL1	54.5239	49.823	74.2185	4.90324	6.35202	5.8416	3.35101	3.57857e-20
LOC105604254	8.63885	22.1092	12.604	1.68044	2.48408	0	3.35041	1.47645e-05
LOC114113134	3.0562	10.9402	5.10959	0	0.799445	0.738478	3.34691	0.00375357
TRIM72	2533.65	2564.73	3172.61	284.668	262.573	267.184	3.34395	2.61932e-229
TRNAC-GCA_155	8.86246	1.74896	8.4575	0.843712	0	0.738472	3.34266	0.00524455
RBM47	118.436	100.899	66.6052	2.85672	14.7784	10.3479	3.33966	5.77282e-19
LOC114110968	12.6279	7.86319	6.46641	0.820005	0	1.55461	3.33811	0.000289243
LOC105615366	3.05613	8.70046	7.34804	0.843707	0.799433	0	3.33352	0.00228729
MMP13	318.135	262.69	311.498	47.1597	17.8186	24.1731	3.3237	4.31789e-45
LOC105611654	9.49922	8.12503	16.7631	0.79821	0	2.37663	3.32322	3.51543e-05
CAPN8	16.3961	8.1256	10.0809	0.798181	2.52425	0	3.32167	0.000114744
IP6K3	253.893	167.137	201.093	25.3042	23.9617	12.9213	3.32028	3.83762e-39
ZBTB7C	74.8475	83.7215	62.8772	10.2182	2.71013	8.99292	3.31869	6.45606e-24
LOC101109838	9.19692	6.71238	10.9474	2.66432	0	0	3.31811	0.000301071
FGF18	285.701	290.312	240.754	29.2347	39.0381	13.7785	3.31693	3.91518e-48
LOC114109232	4.50781	9.00513	13.1614	0.81999	1.65964	0	3.31592	0.000618635
LOC114111581	28.7063	28.1182	23.8563	1.56748	2.31497	3.81158	3.31137	1.13216e-11
LRRC30	10.6618	11.5719	12.3214	3.56161	0	0	3.31086	5.9521e-05
LIMCH1	3060.96	2851.09	3294.77	343.578	291.325	293.572	3.31033	2.75851e-308
TRNAC-GCA_206	7.14911	9.28045	17.8674	1.70688	0.741096	0.662611	3.30971	0.000173656
CITED1	37.9413	61.3042	42.579	3.1903	3.83105	6.88157	3.30683	1.04344e-15
TMEM200A	153.371	124.17	126.945	12.3532	12.4733	15.6147	3.3061	6.99313e-43
SHISA2	3509.69	3730.83	4372.32	375.829	384.749	417.813	3.29998	1.07935e-297
TBC1D19	9431.22	8797.33	8232.83	871.984	877.668	936.557	3.29956	0
ASB2	192.836	192.142	225.372	25.306	16.0779	20.422	3.29761	1.14121e-57
ESRRB	9.0816	22.6892	25.3588	0	6.03622	0	3.29685	0.000111844
TRPC4	2095.04	1940.4	1870.68	197.608	194.141	208.904	3.29602	2.87786e-286
COL21A1	200.811	216.743	171.261	19.0132	24.9112	16.3083	3.28251	2.53885e-52
GDF6	16.148	24.9064	15.2395	1.6322	1.52722	2.22916	3.28191	5.27427e-08
LRIT3	18.1609	16.6582	13.8848	0	3.34777	1.42121	3.28138	6.48929e-07
LANCL3	186.692	193.354	178.885	28.1938	13.6306	15.6182	3.28102	4.95694e-52
LOC114118001	15.1988	8.08334	10.0414	0.79821	0	2.37663	3.2778	3.12437e-05
LOC105616812	33.8539	43.426	16.196	2.42163	3.13418	3.71828	3.27688	6.98848e-09
LOC101109961	10.2904	8.95712	6.42918	0	0	2.43394	3.27362	0.000573046
LDB3	3116.01	2795.47	3413.06	312.042	327.036	326.169	3.27133	0
LOC114112903	1056.05	471.017	292.573	55.1115	68.1435	66.0739	3.2678	2.567e-18
LOC114116363	84.9614	115.965	118.028	7.16962	19.0303	6.75349	3.26535	5.58286e-25
TMEM130	7.99052	7.8168	9.79161	0	0.769034	1.55462	3.26359	0.000312641
PROC	13.3013	4.09784	0.296517	0	1.70022	0	3.26202	0.00726305
HIGD1C	6.82856	5.51028	13.1131	0	0.769034	1.55462	3.2613	0.000976754
LOC105604560	3.25285	17.9231	4.14426	1.73543	0	0.698852	3.25558	0.00314222
MIR381	12.1819	0.343028	5.07085	0	1.70022	0	3.25244	0.00726305
TRNAW-CCA_40	5.36961	5.25004	7.30376	0	0.799445	0.738478	3.24637	0.00183533
FAM78A	369.525	395.387	416.538	46.9339	33.9533	43.3329	3.24615	8.55643e-96
TKTL2	3.01483	7.52125	7.30372	0	0.799445	0.738478	3.24485	0.00305706
SMYD1	2771.68	2648.78	2910.15	279.461	343.414	258.032	3.24156	6.54886e-268
LRRC55	179.891	181.862	216.545	22.6079	20.4752	17.9422	3.23787	1.99037e-54
LOC105610397	24.8954	4.89052	16.0512	0	0	4.9107	3.2378	0.000586321
ZDHHC22	610.962	710.899	575.369	56.6279	72.08	72.1632	3.23555	2.1236e-106
LOC114109093	3.01477	5.24993	9.51312	0	1.70022	0	3.23438	0.0052338
LOC114117848	9.9333	0.342971	7.30384	1.76688	0	0	3.23408	0.00726305
LOC114112914	725.074	671.206	827.625	94.9589	69.3106	72.3987	3.23186	2.14787e-111
LOC101122983	563.191	747.39	727.049	56.2925	94.0215	66.6018	3.22968	7.18068e-75
ETV3L	29.1021	30.7767	30.9253	0.655108	5.81653	2.86669	3.22827	1.4146e-12
CDK18	42.6549	61.4531	74.2169	9.41248	0	10.0471	3.22764	2.26393e-12
TMEM229B	110.689	103.569	124.256	7.98378	13.5408	14.1731	3.22584	5.31358e-37
ANKRD24	21.2917	33.353	14.4517	3.40512	4.13116	0	3.22311	4.21481e-07
LOC101116442	1465.31	1304.58	1355.67	155.792	161.58	126.073	3.21825	1.30687e-194
IL27	9.68845	24.1753	5.65093	3.52646	0	0.628726	3.21766	0.00114262
LYPD1	29.1883	53.8997	44.442	7.77511	6.52426	0	3.21247	1.23631e-10
SEMA5A	4303.23	4546.98	4016.83	471.294	485.063	435.73	3.20852	0
KCNN3	1971.18	1828.01	2164.61	237.818	193.298	214.038	3.20844	4.50716e-221
STK32A	73.8353	83.8882	68.7264	10.1377	6.07823	8.00943	3.20521	1.59906e-26
PLEKHG4	4303.44	4271.83	4367.96	472.029	432.661	499.076	3.20386	0
DSC2	1412.2	1369.7	1292.04	158.446	149.776	134.063	3.20352	1.19627e-217
CARNS1	330.892	237.464	343.646	35.0383	20.9361	42.922	3.20068	1.33206e-43
LRRC43	16.5604	17.32	33.5029	2.49142	3.23407	1.30933	3.19285	1.80337e-07
LOC101113252	52327.3	49886.8	59829.6	6012.41	5871.5	5859.3	3.19105	0
LDLRAD4	2457.04	2727.27	2414.5	262.797	311.984	258.209	3.18904	5.49708e-270
SLC6A2	629.521	647.448	590.718	63.6613	73.698	67.0935	3.18831	2.03256e-135
ADRA1A	19.7832	22.7895	17.6104	3.43322	3.27003	0	3.1871	2.87327e-08
LOC114113893	16.5713	9.41053	12.4458	0	2.48415	1.46248	3.18705	1.29834e-05
CDK5R2	100.456	117.114	188.036	6.88524	19.3807	17.9528	3.18567	3.32179e-20
MYOT	646.566	473.531	470.378	66.1976	62.5946	46.1658	3.18348	1.00439e-66
PSAPL1	77.97	75.1043	90.8775	15.5569	2.57613	8.73173	3.17745	2.71104e-22
PTPRD	2895.32	2965.2	2857.28	318.099	319.646	325.437	3.17724	0
LOC101121570	7636.51	7319.8	7220.77	813.312	832.729	807.949	3.17566	0
TRNAG-UCC_60	13.3817	14.232	17.1253	0.758411	0.690263	3.14483	3.16259	1.74666e-06
LOC101119638	257.095	303.41	368.692	38.5253	41.6557	23.5479	3.16139	7.79774e-49
TTN	309568	249878	307233	35292.6	30156.1	31701.7	3.15721	1.25314e-284
KRT19	11.6573	10.2888	8.8383	1.70689	0	1.50662	3.15613	3.44153e-05
LOC114116928	136.542	161.966	147.528	12.0962	11.2703	26.1925	3.15567	2.31994e-37
SUSD3	5.83076	7.99658	16.6166	0	1.62296	1.50665	3.15126	0.000290749
TRNAR-CCU_11	5.31854	6.34015	5.03095	0	0	1.60785	3.14866	0.00319717
MAGEE2	42.1559	31.9734	53.4479	3.19009	8.28316	2.63997	3.14739	7.29513e-13
LOC114113608	5.83102	13.6863	11.0781	0	3.43542	0	3.1473	0.000811967
ST8SIA5	74.487	49.5288	86.5086	5.62724	12.3146	5.5245	3.14711	5.71544e-17
BTBD17	4.62861	5.66963	19.913	0	1.62296	1.50665	3.14711	0.00357653
WNT7A	45.1907	63.7917	38.1583	4.02406	3.74529	8.46464	3.14414	2.23293e-14
LOC105607442	70.9083	62.4062	76.2626	3.84166	10.5272	8.90407	3.14413	1.13964e-23
LOC101106517	1240.36	1241.86	1475.21	156.581	162.308	129.125	3.14312	2.09986e-155
YPEL2	2637.16	2594.94	2598.05	321.694	296.938	268.776	3.1424	0
LOC114116963	4.15601	8.59003	3.90313	0	1.70022	0	3.14032	0.00570491
LOC114108921	4.15594	6.34009	6.14831	0.843712	0	0.738472	3.1392	0.00303647
BLK	15.2934	18.3915	31.1892	2.49142	3.23407	1.30933	3.13855	2.36874e-07
HAPLN1	8.74143	5.20364	2.75912	1.76688	0	0	3.13747	0.00735873
FYB1	7.60825	7.46843	1.58434	1.76688	0	0	3.13704	0.00969817
RGS22	98.0137	63.3327	81.7246	10.9466	6.83777	9.53897	3.13571	5.81899e-23
LOC101106357	4.15582	1.68364	10.5596	0	0.799445	0.738478	3.13542	0.00969817
LOC114116103	5.31851	5.20349	6.14833	1.76688	0	0	3.13284	0.00322506
LOC114116660	15.3715	11.6665	10.1581	1.68044	2.48408	0	3.13032	1.75662e-05
NEURL1	802.457	678.694	745.724	80.2887	98.7799	75.7862	3.12591	3.67746e-122
LOC114115712	2.97272	6.34004	7.2583	1.76688	0	0	3.12559	0.00536202
LOC105616586	0.347277	6.33993	9.46289	0	1.70022	0	3.12496	0.00969817
KY	119.547	105.342	92.6982	13.3998	20.667	2.60108	3.12024	5.10303e-20
DSCAML1	14.11	17.2364	33.4074	5.2508	2.34554	0	3.11955	1.06931e-05
BMX	19.0859	16.4643	8.0596	3.49364	0	1.42113	3.1194	3.86311e-05
FILIP1	4105.23	4050.2	4312.79	500.787	462.48	472.543	3.11849	0
LOC114112280	7.88668	7.72222	7.47545	0	0.769034	1.55462	3.11553	0.000698849
FCGBP	344.662	496.267	525.001	49.63	57.0973	50.9468	3.11139	1.65138e-57
ST6GALNAC3	1602.21	1560.33	1373.57	150.005	202.547	172.228	3.11017	6.65104e-168
LOC101102411	632.012	653.499	783.892	75.2789	94.073	71.4204	3.102	6.18362e-100
LOC101121916	11.6024	12.5062	5.39594	1.70689	0	1.50662	3.09935	0.000622671
CACNA1S	1723.31	1741.43	2097.91	213.371	210.702	225.719	3.09671	2.20592e-190
KCNE5	54.4613	41.7962	48.3217	12.2712	3.74433	0.947428	3.09602	2.56452e-12
FGB	5.56367	7.72207	9.70254	2.66432	0	0	3.09546	0.00157731
SNCAIP	572.552	574.474	522.728	62.9879	74.8695	57.629	3.09276	6.67993e-114
EDA2R	833.2	743.397	776.991	76.3089	99.8345	99.3929	3.09089	2.97871e-135
CCDC63	3.17566	5.42654	14.1113	1.73543	0	0.698852	3.08957	0.0062244
LOC114109218	9.54736	11.6192	14.5924	0.777794	0	3.20024	3.08712	3.69188e-05
MORC1	102.205	86.131	73.0003	7.23191	16.4557	6.85988	3.08529	8.45425e-23
CCDC13	39.1011	38.3004	31.449	4.13827	5.66633	2.71167	3.08402	5.20983e-14
DACT3	772.686	751.264	870.265	111.607	72.382	98.3429	3.08333	2.54969e-109
ITGA8	310.21	308.18	307.321	31.1738	31.8429	45.754	3.08094	5.87318e-78
CTNNA3	34.8015	23.7746	29.7222	6.05103	0	4.53139	3.07453	1.10545e-09
PRKG2	268.689	251.968	249.426	12.9134	47.4133	31.5099	3.06577	1.44957e-31
WNT2	229.375	196.758	233.36	16.7366	29.446	32.1908	3.06294	2.15375e-50
TNNI1	2901.15	2827.1	3536.95	346.524	335.636	426.922	3.06153	6.20987e-185
REEP1	1806.48	1648.38	1951.7	217.738	229.089	202.14	3.05833	6.13506e-210
TRNAC-GCA_6	27.546	24.6741	28.36	1.5278	3.13425	4.57943	3.0581	3.90086e-11
LRRC3B	17.5324	11.5726	5.5267	0.777794	0	3.20024	3.05447	0.000359211
LOC114116471	11.2511	1.81235	8.54788	0	0	2.43394	3.05148	0.00791995
LOC105610744	0.731472	16.1534	17.9158	3.52646	0	0.628726	3.05084	0.00332844
HSPB6	3426.5	3543.87	3769.78	405.462	424.929	468.673	3.04607	0
DNM3	835.859	947.645	811.546	127.693	76.7148	110.128	3.04398	1.18603e-96
BCL2A1	5.74458	12.4528	9.87742	0	0	3.25987	3.04375	0.00148798
RFTN2	1120.07	1089.49	991.433	154.287	114.737	119.702	3.04205	3.69965e-144
CAPN6	5100.54	4834.55	5558.06	602.638	625.214	652.808	3.04163	0
APBB1IP	800.406	876.81	941.109	136.482	106.332	76.1778	3.03798	1.02949e-85
LOC114116765	13.9387	26.1942	19.8601	1.58829	0.621574	4.73378	3.03788	7.43804e-07
TMEM119	14091.3	14616.6	14364.7	1800.97	1778.55	1668.61	3.03719	0
DUSP13	885.798	1006.75	1144.29	106.214	111.77	151.727	3.03592	7.48172e-99
FOXN4	9.24968	15.8187	3.0344	0	3.43542	0	3.03482	0.00537561
LOC114113256	8.09122	14.6997	5.36209	1.70689	0	1.50662	3.03408	0.00135123
FMO1	12.6869	7.90853	7.63447	1.70689	0	1.50662	3.03398	0.000509374
SLC6A14	20.1075	8.32899	12.5261	3.49364	0	1.42113	3.02948	7.87871e-05
LOC105602920	6.68029	9.93322	5.18504	1.73543	0	0.698852	3.02812	0.00182579
METTL24	19.4624	0.532674	7.63464	1.70687	1.62291	0	3.02796	0.00537561
PNPLA1	11.5463	10.1916	6.50298	1.70687	1.62291	0	3.02778	0.000489261
IFN1	11.8179	11.572	11.2032	2.59931	1.58898	0	3.02479	2.42281e-05
GMPR	336.418	330.158	333.276	39.7881	41.811	40.9097	3.02405	4.81804e-89
LOC106991055	0.451433	9.93283	10.7616	0.820005	0	1.55461	3.02374	0.00791995
DDC	163.268	110.506	105.574	24.0093	14.8952	7.82839	3.02066	2.04639e-21
TRNAG-CCC_85	5.74458	12.4528	9.87742	1.70687	1.62291	0	3.02025	0.000707464
SLC6A12	292.446	237.584	312.997	33.1087	29.4204	40.9893	3.01927	6.95807e-56
ITGAM	16.9458	31.4943	30.5601	5.15875	4.02153	0.425547	3.01702	4.33784e-08
LOC105604252	4.33824	12.1739	5.18499	2.66432	0	0	3.01177	0.00656988
KCNB1	729.307	718.854	813.543	85.928	91.997	102.465	3.00877	8.18568e-132
TMEM178A	234.007	250.462	270.29	25.299	43.8037	24.7679	3.00379	9.03963e-53
LOC114113110	49.914	60.4185	72.076	4.75247	2.68797	15.0072	3.00267	8.35967e-14
KCTD16	109.944	104.091	100.695	10.5935	13.4137	14.8503	3.00039	5.22576e-35
MFAP5	9370.59	9149.93	8600.31	1172.09	1105.18	1116.31	2.99857	0
ACTN2	11425.3	11469.8	13891.6	1517.79	1565.99	1519.79	2.9983	0
LOC114114675	20.623	16.7986	15.1268	2.51648	2.37775	1.34497	2.99713	2.5746e-07
FBLN5	10391.6	10945.5	10508.4	1365.5	1320.44	1312.84	2.99355	0
LOC105616637	14.8371	14.5009	22.9552	5.28407	0	1.3449	2.983	1.44414e-05
LOC114111042	8.28303	13.7917	11.162	0.777772	1.58905	1.46247	2.97713	5.07364e-05
LOC114116960	8.28303	13.7917	11.162	0.77775	3.39001	0	2.97076	0.000106938
TAS2R4	3.29054	20.2063	3.00548	0	3.43542	0	2.96327	0.00658708
HHATL	296.462	287.526	274.409	23.131	46.654	39.8406	2.96257	3.4062e-58
TXLNB	1206.36	1023.24	1166.35	161.195	133.041	142.213	2.9595	8.84014e-145
LOC105608322	162.062	151.355	183.403	16.2115	15.1355	32.1892	2.95623	1.59561e-35
KCNE4	472.305	647.838	592.711	65.068	86.1026	69.7164	2.95276	3.07475e-71
AWAT1	8.9212	7.62405	4.01041	0.820005	0	1.55461	2.95248	0.00300435
MYOZ2	2448.82	2128.42	2352.18	333.668	290.182	272.484	2.95128	9.50967e-222
GSTM3	3348.45	3247.59	3344.73	397.045	443.943	443.582	2.95078	0
LMOD2	707.437	801.941	846.995	94.2706	116.951	93.4715	2.94989	9.37157e-114
CCN5	6.27066	16.5121	21.5681	0.739821	3.30793	1.38218	2.94292	0.000196082
LOC114114796	24.0532	24.6735	31.7216	5.13034	0	5.39637	2.94282	7.67216e-09
PLTP	2671.38	3006.8	2946.66	392.765	333.013	396.529	2.94152	4.63873e-282
LOC105609042	4.29399	10.9985	5.14768	0	2.5679	0	2.94076	0.00710728
PDLIM3	3861.34	3680.87	3961.08	495.916	473.18	528.905	2.94004	0
LOC101104268	3.0966	6.48655	10.7128	0.820005	0	1.55461	2.93951	0.00748332
RTN1	14.001	10.3365	7.74715	0	0.715036	3.20026	2.93708	0.000184764
LOC114116166	5.46867	9.87849	5.1477	1.73542	0.769001	0	2.9365	0.00300678
SCN2A	322.491	327.59	217.828	23.0468	44.7515	45.5141	2.9343	1.47758e-33
LOC114114955	30.6835	9.73543	8.18897	0.721999	0	5.67268	2.93392	0.00167813
HMCN2	13.3833	58.4657	54.5672	5.83417	2.02715	8.46448	2.93219	3.73554e-06
ART3	16.2753	8.04071	7.74721	0.777772	1.58905	1.46247	2.92923	0.000209837
KIRREL3	34.6693	45.4107	35.0274	2.27903	7.34734	5.11914	2.92736	4.63783e-13
AMOT	1470.8	1416.9	1282.78	183.648	186.034	178.71	2.92601	4.63439e-188
KLHDC7A	10.5597	11.4752	10.0012	0	2.48415	1.46248	2.92451	8.75386e-05
LOC101105359	1145.77	1324.02	1199.68	141.066	167.341	174.279	2.92416	5.72838e-155
SYPL2	1953.65	1761.61	2115.08	272.352	253.431	242.457	2.92406	3.34335e-198
ZNF467	3.09664	7.62371	9.60989	2.66432	0	0	2.91797	0.00766231
TRNAE-CUC_30	20.9919	18.2615	22.143	1.56743	4.09342	2.1039	2.91683	1.96565e-08
TRIM54	445.848	452.998	444.894	34.9603	52.0774	91.4743	2.91254	1.43016e-37
KIF26B	11805.5	11699.1	11841	1530.88	1596.68	1571.3	2.9109	0
ADAMTS18	34.908	33.0704	23.01	5.07523	7.50073	0	2.90821	1.84915e-08
DNAH7	290.197	268.226	240.479	54.7483	23.3181	28.3908	2.90814	4.57234e-36
LOC105607801	55.2746	50.7474	29.8608	3.98138	3.69085	10.0987	2.90623	4.86513e-11
LOC101108419	26.7178	16.8006	45.4132	1.47199	3.04354	7.03397	2.90148	6.15338e-07
LOC106990690	23.7643	28.9724	20.243	7.00709	3.13383	0	2.8984	2.95642e-07
LOC101118216	13.5271	15.5149	19.4842	0	1.49865	4.78979	2.89702	4.49154e-06
LOC114115244	5.65574	14.5836	5.29297	1.70689	0	1.50662	2.89669	0.00365152
NDP	7.99042	5.51035	12.0092	0	1.62296	1.50665	2.8962	0.000647742
ITGB6	1345.85	1314.9	1308.52	197.022	169.582	167.239	2.89473	3.35394e-196
LRRN1	1026.8	1033.23	1156.59	122.658	148.3	161.528	2.8922	5.70677e-140
LOC101119694	15.3716	12.8077	9.02735	1.65566	2.44663	0.596665	2.89101	4.2723e-05
LOC105607004	23.7156	35.7215	12.2149	1.5277	6.72056	1.20946	2.88931	2.21218e-05
LOC114114793	62.4798	97.2491	84.0359	11.6819	9.25984	11.791	2.88063	6.97007e-21
PASD1	8.42019	12.807	15.7481	1.65564	3.34768	0	2.87885	0.000122815
LOC114113039	400.898	356.665	370.678	39.0454	72.0866	42.0823	2.87865	4.11208e-55
LOC114110634	17.6456	25.2615	22.2652	3.35231	1.41879	3.76402	2.87215	3.72629e-08
LOC105611786	1275.72	1423.69	1545.19	192.711	198.751	188.914	2.86997	3.67837e-163
TNFRSF19	69.6862	69.365	69.4027	13.6619	9.43983	5.30994	2.86933	4.09787e-22
ASPDH	23.8813	3.70637	20.5975	3.43322	3.27003	0	2.86719	0.00147677
ABCA3	3162.52	3480.62	3365.81	406.489	448.514	518.758	2.86351	1.84363e-268
LOC114117355	8.1883	10.2885	12.1918	1.68048	0	2.32407	2.86271	0.000170597
LOC114117257	44.8713	45.0669	48.1347	4.85851	3.66422	10.0476	2.86087	6.3767e-16
ABCB11	218.734	178.263	181.59	29.2846	23.2887	27.0876	2.85456	7.54721e-46
LOC114113114	4.2488	6.43886	8.45741	0.820005	0	1.55461	2.85161	0.00550736
LCTL	720.871	652.427	713.094	94.6033	92.6288	101.34	2.85151	2.91366e-126
CAMK2A	233.026	177.478	248.534	33.454	35.0968	23.2117	2.84157	3.35967e-39
FBN2	10220.2	10031.9	10665.8	1439.88	1443.55	1434.46	2.83998	0
LOC105604921	22.8841	26.9711	30.6023	0	9.35749	1.9569	2.83996	1.05148e-06
SUSD4	23.6136	21.9756	23.5083	0	6.72075	2.86672	2.83775	1.00577e-07
COL1A2	1.17019e+06	1.21596e+06	1.19856e+06	163041	171805	167293	2.8357	0
SMPDL3B	6.78024	12.2887	5.25762	0	1.62296	1.50665	2.83029	0.00361435
NEB	44011.2	35905.2	42284.1	5942.17	5669.82	5578.9	2.82955	0
EPHB3	1125.67	1223.98	1207.5	159.993	169.453	171.34	2.82694	3.70262e-177
PHOSPHO1	113.269	95.4518	135.888	11.2401	17.4479	19.4366	2.82632	7.5985e-27
LOC105607931	55.5335	62.4472	55.9513	6.5056	10.4918	7.16385	2.82609	1.69232e-19
WSCD1	275.438	269.4	252.225	29.2939	23.108	59.9093	2.82549	3.57413e-31
LOC114116684	11.3724	5.46913	7.51631	1.70689	0	1.50662	2.82482	0.0027748
ASAH2	97.1897	72.0976	52.5394	9.01176	6.70198	15.3072	2.82357	7.15616e-15
CAMK1G	42.6128	42.8336	54.9803	6.64477	8.91872	4.0442	2.82089	9.22019e-15
SLC47A1	58.4023	39.8076	57.7067	6.57382	7.04472	8.13805	2.81515	2.61103e-15
LRP4	2923.78	3102.28	3396.15	435.82	446.422	463.264	2.80729	3.3446e-292
ARSI	1311.38	1259.74	1429.24	186.716	174.618	212.059	2.80085	2.01257e-161
LOC105605761	1016.29	971.725	1053.43	122.604	154.136	159.014	2.80048	1.13847e-140
LOC105604792	43.1433	30.9138	20.829	6.85473	3.86046	2.67526	2.79974	1.87979e-08
ANKRD44	3243.51	2986.27	3103.45	411.92	447.302	480.994	2.7984	0
PRKAG3	378.725	285.657	293.62	31.3855	57.8147	48.5115	2.79493	1.57223e-42
ECEL1	8.32923	11.5717	14.5476	0	1.55734	3.14485	2.79373	0.000198514
GLRX	2317.96	2085.59	2271.59	324.994	322.123	316.133	2.79247	4.53647e-280
LOC114116396	18.6712	25.1124	17.6482	4.26784	0	4.62879	2.78819	4.85293e-07
MSTN	171.754	166.746	205.333	21.2052	18.1153	38.9864	2.78816	3.47463e-32
SGCD	6993.92	7069.34	6443.65	1054.56	971.393	945.228	2.78735	0
DAB1	744.456	778.429	847.12	103.204	120.957	118.782	2.78657	2.52664e-123
RAI2	232.57	268.312	244.306	27.6333	47.622	32.4419	2.78619	1.81505e-49
LOC101120630	1164.69	1181.87	1119.42	141.631	203.962	156.985	2.78478	1.21094e-124
LOC105605094	6.96987	6.79727	15.4651	1.68044	2.48408	0	2.78464	0.0025636
COL11A1	104229	100071	90680.1	14938.9	14067.7	13852.9	2.78295	0
PLXDC1	13.3825	24.412	6.93681	1.60979	1.49857	3.04349	2.78218	0.000142846
DMD	5194.07	4480.88	5045.2	756.128	616.485	768.433	2.7811	4.36567e-234
CABLES1	281.902	349.644	369.949	57.1253	48.8413	39.9237	2.77802	2.43183e-53
LOC114111365	32.8889	37.9286	27.7621	6.82669	2.09871	5.16216	2.77682	6.81748e-11
VIT	13.1804	15.1791	11.362	1.63216	3.30788	0.565955	2.77654	3.83055e-05
TNNT2	1840.38	1750.88	2100.98	280.975	268.918	280.854	2.776	3.47929e-184
RAB11FIP1	1280.21	1313.56	1363.24	190.135	200.478	187.397	2.7746	1.34507e-192
SYNPO2L	5004.24	5120.78	5541.12	834.753	713.811	744.041	2.77303	0
A1CF	31.0716	21.2511	29.5229	4.16296	0.498678	7.0338	2.77238	2.23537e-08
P2RY12	21.5751	30.2581	24.869	3.27919	3.07279	4.4852	2.77128	3.82795e-09
LOC105616288	15.6969	8.44495	20.4606	0	5.07749	1.34503	2.76979	0.000388403
LOC105611292	9.49948	12.7096	12.3214	5.35547	0	0	2.76432	0.00186897
KLHL41	15289.2	13776.6	14548.1	2247.51	2154.75	2023.51	2.76308	0
HSPB7	783.853	816.928	1019.66	119.099	110.557	155.972	2.76286	5.00737e-77
LOC114113201	205.966	232.596	267.005	25.0521	43.3893	35.1237	2.76248	3.76946e-42
NXPE4	33.222	43.9792	30.2789	4.04604	2.90614	8.51504	2.76013	4.62663e-11
SCN2B	19.9805	20.6923	24.5055	1.52785	1.39396	6.32155	2.75818	2.25472e-07
MRVI1	1286.78	1438.26	1438.73	226.108	193.837	196.656	2.7557	7.0124e-166
LOC101108364	493.616	502.076	606.937	66.4911	93.323	77.2515	2.75469	3.7182e-72
LOC114116816	37.2887	51.4205	34.1049	3.98122	6.31972	7.50652	2.7526	2.21366e-12
LOC114108708	113.961	168.136	131.786	21.7007	28.4174	11.3124	2.7501	3.76469e-23
LOC114115017	18.6022	5.7471	8.91564	0	3.34777	1.42121	2.74839	0.00183622
TRPV3	5.91464	3.3408	23.3091	0	0	4.9107	2.74771	0.00471017
SLC35F4	11.9717	8.2485	18.0114	0	0.666603	4.84857	2.74694	0.000733846
TMOD1	971.79	873.418	954.69	138.726	163.962	114.856	2.74556	2.23149e-111
CROCC2	44.2496	30.6174	46.5016	0.492737	8.09794	9.23151	2.74421	1.24407e-09
SALL2	275.69	359.142	295.588	56.4284	42.1446	40.2144	2.74366	1.66732e-50
LOC105606285	12.6871	11.3248	4.20833	0.77775	3.39001	0	2.74029	0.00543725
FGR	14.5956	23.5195	41.7466	5.07562	0	7.03374	2.73981	4.12751e-05
LOC114108671	6.92376	12.4529	8.7587	0.777772	1.58905	1.46247	2.73971	0.000405025
LOC106991195	29.8621	13.0033	37.3015	6.91339	0	5.29872	2.73715	3.02652e-05
GAS2L2	20.7303	9.92352	24.1574	7.0751	0	1.27485	2.73569	0.000241243
CAPS2	33.3583	33.7776	43.9283	4.02397	5.49941	6.73993	2.735	4.77334e-12
PRICKLE1	8737.64	8718.54	8384.17	1270.9	1296.26	1315.87	2.73397	0
LOC114115039	23.8821	12.0637	12.7558	0.704571	5.03471	1.30937	2.73347	6.17225e-05
ANK1	743.665	892.175	781.146	101.064	128.898	133.383	2.73127	7.50119e-98
LOC101123216	45.6626	56.2349	58.9877	6.50641	0.995439	16.6436	2.73074	2.54931e-09
CLCA1	6.92366	10.1912	10.9916	1.68044	2.48408	0	2.72976	0.000435621
LOC114118722	6.73044	4.26013	11.9129	1.70687	1.62291	0	2.72906	0.00617592
TNFRSF8	104.516	58.2551	66.5044	10.7275	13.6053	10.0176	2.72664	1.4875e-15
MIR133	83.9123	79.6802	118.155	15.93	15.9336	10.4761	2.72576	5.17874e-21
C2	756.044	691.744	716.231	122.076	82.3396	122.617	2.72491	3.39618e-91
SLC10A6	121.573	101.531	84.4005	24.0098	12.2694	10.2965	2.72099	4.55979e-20
TGFB3	3984.56	4261.09	3962.6	647.076	648.207	559.092	2.71953	0
LOC105611919	9.82334	15.3259	18.1946	4.35645	0.643605	1.34493	2.7173	9.20264e-05
SAMD13	51.7852	48.4444	35.582	8.44177	7.10737	4.83911	2.71682	2.42465e-13
CYP3A24	55.6206	61.3743	59.4296	3.76733	15.7516	7.04638	2.71663	1.62671e-15
DSG3	88.9345	83.56	80.8422	8.81773	16.1	13.1944	2.71661	4.89856e-25
C2H9orf135	18.7666	16.0376	28.9214	1.5277	6.72056	1.20946	2.71559	3.54056e-06
LOC105614699	27.2909	21.0005	25.914	6.02124	3.95441	1.14715	2.71516	4.54001e-08
LY6G6C	34.6674	33.9027	46.2969	6.7198	5.46774	4.99439	2.71385	4.54933e-12
LOC105603892	11.3549	14.5436	27.437	1.56741	4.99374	1.275	2.71371	5.54935e-05
STUM	15.2502	25.2118	23.3448	6.08143	1.39369	2.02796	2.71336	1.03238e-06
RAB40B	336.284	312.852	408.693	83.7436	50.982	26.4302	2.71288	6.64617e-22
LMNTD2	12.8803	24.0733	26.6949	3.32709	4.91632	1.2094	2.71205	2.47118e-06
ANKRD1	12495.8	12500	12455.7	1919.4	1936.83	1861.43	2.7116	0
SCN3B	228.493	199.44	245.316	46.6895	21.697	34.3552	2.7104	1.0696e-36
DPT	4072.29	4111.15	3696.03	607.343	630.681	584.497	2.70436	0
CSF3R	21.3045	4.79365	15.9246	0.721967	1.49861	3.9127	2.70397	0.00069639
LOC101117708	15.1399	10.3366	6.60961	0.758424	0	4.02433	2.70083	0.00125695
XK	465.624	430.381	592.262	75.5457	81.5363	71.8603	2.69861	6.63932e-61
LOC114114921	57.2276	58.2931	73.4001	7.27494	11.1778	10.3044	2.6953	2.57317e-18
NCKAP5	90.8306	64.7115	53.3989	12.6162	9.28881	10.1372	2.69217	1.15993e-15
LMOD3	1569.78	1334.76	1425.01	247.822	214.464	209.453	2.68839	1.32103e-148
GPR61	43.8768	39.4273	59.5632	9.30304	5.29075	7.28669	2.68633	2.25012e-13
NPAS3	79.8774	89.8193	97.2057	9.63202	14.2025	17.2765	2.68184	1.83553e-24
MEPE	40.0315	17.6044	19.2174	5.07544	3.04322	3.58931	2.67882	2.6388e-06
DUPD1	38.3891	74.4399	42.9518	8.31626	4.34492	11.4317	2.67473	2.34241e-10
LOC101115931	165.435	187.988	180.723	18.4054	36.2969	28.5762	2.67386	6.24708e-38
ACVR1C	10.5593	5.70852	15.5624	2.57021	0	2.27514	2.67384	0.0010448
MYL6B	4277.58	4358.67	4934.53	689.182	721.666	717.158	2.67262	0
FNDC4	471.964	515.392	595.934	86.6431	81.8021	80.0845	2.66995	8.96256e-77
MEGF10	595.673	637.791	653.375	74.1571	106.069	115.683	2.6695	2.35102e-80
FHL1	15837.8	14929.4	16396.6	2579.76	2276.51	2559.54	2.66895	0
LOC114113858	17.3615	26.0901	14.143	7.97049	1.41853	0	2.66754	0.000172816
EEPD1	132.774	85.4242	104.329	10.288	18.2363	21.8613	2.66717	2.30195e-20
SCN5A	19.6304	22.6408	14.1073	0.671242	4.95449	2.9084	2.66685	2.23866e-06
LOC101117622	1052	1134.32	1134.27	181.458	194.166	148.509	2.66398	1.13666e-131
ANGPTL1	4347.83	4138.18	3998.86	658.041	668.088	646.348	2.66187	0
S100A1	39.4122	52.4239	58.678	9.25064	10.5261	3.87151	2.65912	4.46397e-13
EEF1A2	1339.76	1230.87	1442.71	224.034	220.165	192.231	2.65698	1.95455e-144
TNN	12.7965	18.2603	29.9389	3.32715	3.13411	2.86658	2.65574	4.95349e-06
TRNAC-GCA_252	12.264	15.4215	18.283	2.49152	0	4.73374	2.65297	3.08047e-05
LOC101122744	89.5416	81.891	65.5396	10.637	15.2458	11.5441	2.64885	8.97042e-21
DYSF	6599.97	6390.51	7391.25	1103.67	1105.26	1042.6	2.64827	0
CRB1	88.1682	86.2737	91.4618	6.93871	23.0509	12.1509	2.648	6.03625e-20
LOC105612881	8.72293	23.3451	13.8072	0.704571	5.03471	1.30937	2.6478	0.000230288
LOC114110892	26.7652	23.8544	39.8888	8.66757	2.09855	3.47035	2.64773	7.3429e-08
LOC114113887	27.5456	21.2096	31.7219	5.96447	4.77556	1.88892	2.64647	2.03179e-08
LOC105606525	31.7304	12.7236	25.7918	6.02138	1.34567	3.63095	2.64253	8.94373e-06
LOC105611754	270.268	264.34	250.859	52.2936	31.3162	42.425	2.63782	4.11467e-52
DLG2	565.065	551.087	557.524	95.052	82.9393	90.7165	2.63727	6.79519e-105
S1PR4	16.2177	42.337	35.5386	3.16906	8.24441	3.43288	2.63643	1.53928e-06
SCG5	85.4264	99.9223	69.4017	15.9797	15.114	9.71591	2.63479	4.06263e-20
SULF1	2284.85	2150.9	2097.09	297.32	389.093	366.212	2.63234	4.11989e-188
CMYA5	4144.82	3267.67	3907.74	631.967	584.366	612.502	2.62971	2.08794e-195
LOC114114044	32.7394	21.6445	40.02	9.56001	2.93188	2.60491	2.62884	1.70748e-07
LOC114113350	17.2629	22.5898	15.2023	2.4441	4.05692	2.06534	2.62783	1.13875e-06
GATA6	372.764	531.161	498.099	51.6608	78.1237	97.3436	2.62466	2.7783e-37
DDX60	340.319	376.537	431.462	71.264	48.4615	66.2351	2.62444	2.40813e-55
WSCD2	715.679	900.9	801.687	105.835	154.463	131.599	2.62393	2.20194e-76
LOC101115194	54.0918	66.7976	45.4973	16.4779	1.7479	8.73163	2.62361	8.68038e-10
LOC114116381	682.962	764.234	756.359	97.6578	113.771	145.738	2.62231	5.11905e-85
AKAP6	5110.73	4481.05	5219.12	828.868	769.396	807.692	2.62189	2.8683e-289
TM7SF2	980.783	1042.09	1203.97	174.457	174.82	174.64	2.62189	3.03756e-116
SCN7A	428.426	426.279	349.061	73.6932	67.0875	55.17	2.61829	4.41386e-61
TCEA3	379.809	460.543	438.094	85.8794	60.6863	62.0429	2.61526	5.01321e-61
ACTC1	89796.5	89645.1	100208	14646.5	15730.5	15265.9	2.61513	0
THSD4	1040.08	1083.81	1149.72	169.919	193.072	171.179	2.61475	1.05718e-141
ADPRHL1	68.0648	80.5582	82.5529	14.2614	7.35801	15.7912	2.61427	2.06003e-20
SNTB1	1343.98	1351.92	1551.3	222.27	241.518	230.096	2.613	9.66144e-152
PPARGC1A	99.9769	113.064	127.761	13.7439	26.0003	15.6954	2.61197	2.38895e-25
HSPB2	697.8	862.481	993.672	127.303	157.158	133.19	2.61122	2.64377e-68
LOC114115018	24.0056	22.3243	32.7966	8.73004	3.89078	0.322765	2.61051	1.36065e-06
LOC105612521	247.07	169.851	221.262	44.8275	29.4134	30.1194	2.61028	2.00545e-31
SRL	8033.61	8635.88	9572.71	1487.85	1420.44	1396.57	2.60801	6.18576e-307
FAM13C	184.777	122.871	142.984	17.7428	22.6147	33.2988	2.60574	2.89095e-24
TARM1	55.07	89.7451	50.7981	8.08813	12.8187	10.9846	2.60136	3.62738e-13
GRAMD1B	1475.28	1341.87	1435.57	243.845	210.572	247.949	2.59716	7.6549e-162
GNG8	18.9081	16.1595	32.393	1.49017	3.07294	6.21487	2.59635	7.1595e-06
COL1A1	1.80393e+06	1.9817e+06	2.00705e+06	301598	331139	325626	2.59559	0
LOC101113736	11.5234	23.8753	23.1756	4.24027	3.13404	2.02802	2.59427	5.4482e-06
LOC114115263	115.599	77.068	80.1651	13.1227	7.116	24.7668	2.59412	5.45715e-14
LOC114117801	356.563	348.589	375.927	58.9212	38.3923	81.4762	2.59403	3.53048e-42
LOC101112879	672.11	705.164	762.974	127.641	78.3702	149.086	2.59102	6.91887e-53
LOC114115365	10.8585	16.3118	12.486	3.43325	2.3777	0.536312	2.59009	0.000133379
LRRC14B	61.7186	59.1419	96.9288	9.77979	14.4258	11.6247	2.58885	7.56345e-15
LOC114113111	7959.8	6904.35	7366.51	1334.9	1183.58	1180.59	2.58757	1.86902e-296
HCK	235.455	241.087	233.122	45.308	41.9721	31.1688	2.58226	9.4613e-52
LOC114118148	15.8519	14.3688	18.3695	0.687687	5.899	1.27502	2.58064	2.83871e-05
HRK	477.495	577.517	566.513	109.226	74.367	87.3931	2.58053	4.52233e-65
SPATA18	65.7954	60.897	71.3941	6.27661	20.827	5.9297	2.57826	8.76718e-13
RAMP1	32.7399	25.1372	36.6614	4.95013	1.21277	9.38506	2.57701	3.21353e-08
EFCAB3	1618.66	1517.06	1542.67	260.858	242.371	280.399	2.57643	1.24773e-183
ARRB1	519.436	563.125	568.046	85.1251	90.3977	100.988	2.5745	6.01139e-93
LOC101108131	67360.1	64512.4	65629.3	11099.6	10898	11159.7	2.57444	0
MEI1	779.164	738.906	887.258	125.797	132.954	144.861	2.57326	6.06464e-100
MYPN	3928.47	3648.3	4152.34	654.632	605.721	713.025	2.57068	1.58305e-259
CHRNA1	4429.03	3910.02	4741.36	753.98	738.784	710.276	2.56993	2.80963e-243
KCNJ11	303.782	394.444	426.353	60.4506	62.9612	66.0712	2.56622	2.37426e-49
LONRF2	90.6314	105.038	73.1737	11.3226	13.1752	20.4697	2.56582	1.35648e-19
TMC7	101.682	81.9751	96.4013	18.5078	19.2761	9.43698	2.56509	2.22433e-22
PACSIN1	87.1001	82.8646	99.5584	20.3827	6.26328	18.7586	2.56325	6.46381e-19
LOC105605242	26.7494	19.4107	15.3856	3.3029	1.36956	5.39646	2.56252	3.53714e-06
LAMA3	173.811	222.624	237.524	23.1842	41.4874	42.4738	2.55916	1.63284e-30
ZBTB8B	57.5206	55.1661	51.1265	4.63296	21.1218	2.11844	2.55915	5.34966e-07
ARHGEF3	356.702	314.746	352.569	72.5002	44.525	56.871	2.55706	8.25849e-54
OCA2	939.59	985.545	974.827	157.506	186.488	149.313	2.5551	6.80945e-128
LOC114113040	146.58	165.898	147.83	23.0186	26.8414	28.0089	2.55505	8.63438e-38
MYO7A	6.96992	7.95272	14.3618	1.65568	1.55727	1.42117	2.55323	0.00113054
PIWIL4	23.8222	16.6112	6.99843	1.56741	4.99374	1.275	2.55261	0.00054049
CASZ1	730.165	735.725	1001.25	165.032	124.115	132.294	2.54868	3.75327e-59
LOC105604057	8.28328	18.2888	6.64397	0.739863	0.666573	3.96697	2.54499	0.0031634
ARPP21	2889.45	2520.1	2812.83	492.456	470.086	451.463	2.53992	1.02237e-233
LOC114113886	50.3673	34.3457	44.482	9.30264	9.70462	3.12236	2.53634	5.70986e-11
LOC105605626	37.2877	45.6905	39.7735	1.27516	7.07686	12.4996	2.53433	1.44705e-09
SLCO1C1	17.4706	8.08353	7.78372	1.63218	2.41133	1.38216	2.53258	0.00121468
CDKL1	165.73	158.664	131.477	22.1016	19.8443	36.4314	2.53212	3.44258e-28
TNNC1	3995.11	3918.41	4336.93	687.555	766.266	664.36	2.53205	1.66572e-280
LOC114109623	25.5469	21.6511	13.0745	4.21379	1.3695	4.53148	2.53022	7.31791e-06
C24H16orf96	52.7957	44.8555	34.3424	6.55099	5.26337	10.6659	2.52876	1.33949e-11
FBN3	21.9898	19.2723	16.4067	10.7318	0	0	2.52867	0.00469257
FMOD	5867.12	6314.86	6390.5	1062.49	1124.73	1033.85	2.52765	0
AIF1L	2028.4	1933.33	2057.16	335.221	351.358	357.114	2.52684	2.08696e-247
PDGFRL	2410.59	2249.62	2140.91	445.346	333.947	400.847	2.52679	1.25455e-160
GPR143	293.085	218.074	255.237	39.5261	54.5206	38.801	2.52544	3.68824e-39
PGFS	10.4007	10.1915	7.63442	0	0	4.9107	2.52288	0.00416561
SLC26A10	493.314	474.932	448.158	65.4001	68.1542	112.928	2.52059	6.45813e-48
LOC101110202	111.804	73.6891	50.5306	20.5439	12.4709	8.0588	2.5201	1.478e-10
SORBS1	4916.78	4525.13	5063.29	926.27	829.708	774.855	2.51951	5.51201e-260
IGFBP5	9995.62	9253.43	10081.1	1737.6	1724.82	1666.99	2.51562	0
CHRM4	41.4214	22.0494	44.9672	3.06937	9.85052	5.75831	2.51394	8.68186e-08
LOC114115649	28.3929	20.9579	23.6273	4.13823	6.56168	1.88899	2.50749	1.46488e-07
SAMD12	78.1766	90.4819	81.9198	14.0691	17.6385	12.0734	2.50733	1.79396e-22
ACTA1	45033.5	47523.1	55226.8	8786.59	8824.45	8420.17	2.50519	1.60803e-264
LOC114115262	39.4692	36.4502	13.7885	3.14848	7.31099	5.07672	2.50462	4.63535e-06
CA3	108.379	131.87	101.309	14.519	24.0302	21.3479	2.50148	6.9552e-25
SGCG	779.255	714.25	806.674	152.123	129.506	125.531	2.49821	3.24758e-101
LOC101103233	108.878	82.0464	91.8855	8.52868	23.5806	17.6546	2.49687	2.86606e-18
WNT10B	67.672	115.138	75.2333	7.73479	12.2745	25.5804	2.49485	1.91908e-11
LOC105603695	6.92371	11.3243	9.87745	0	4.25615	0.596693	2.49482	0.00252413
LOC114116231	23.7149	30.0594	17.9399	0.593367	7.46139	4.39665	2.49327	2.93975e-06
RAPGEF4	77.2054	68.5879	75.4427	12.399	10.7796	15.7022	2.49268	1.02517e-20
PTN	4913.36	5028.25	4774.08	908.778	878.2	828.966	2.49234	0
SLC1A3	2015.63	1974.11	1825.04	349.967	343.285	340.302	2.49166	8.41714e-219
RGS11	28.1758	17.3217	22.3457	7.83686	0.498465	3.58918	2.49071	9.28172e-06
KCND1	281.821	317.913	327.407	53.0294	55.9935	55.5993	2.49029	5.61078e-59
MLLT11	5680.86	5426.79	5741.6	1040.01	979.203	985.429	2.4876	0
SLAMF9	41.1116	36.8795	23.2788	0.492633	10.7881	6.65076	2.48402	1.23838e-06
MLLT3	903.981	784.724	964.373	156.091	159.977	157.818	2.48401	5.89296e-99
LOC114110163	37.0366	45.4751	67.6805	12.8013	6.86568	7.04544	2.47765	3.66986e-10
LOC101119610	57.4393	77.0609	61.0864	22.6179	7.45959	5.04697	2.47701	7.46547e-10
FHOD3	4159.85	4405.6	4887.48	783.049	849.155	787.207	2.47513	4.19001e-251
RAMP3	29.3838	25.2565	43.5031	12.2387	1.17054	4.15423	2.47373	3.665e-06
FBXO32	8594.68	8536.69	8540.85	1523.6	1541.15	1556.88	2.47348	0
PROKR1	73.363	89.206	50.0335	13.3283	10.8079	14.0423	2.46524	5.47263e-14
LOC114108820	514.54	594.09	552.598	118.264	94.0177	88.7677	2.46441	2.7181e-73
SBSPON	248.146	193.521	237.24	43.3781	41.8084	37.5849	2.4642	9.031e-41
MYLPF	18550	17367.6	18977.3	3422.88	3303.49	3227.9	2.46339	0
LOC101112688	281.363	295.683	265.915	56.9143	41.6865	54.4644	2.45836	4.09995e-53
LOC114109228	24.8326	6.07082	13.7685	1.56736	6.8079	0	2.45829	0.00800197
LOC114117258	5.56388	13.3491	4.07845	1.68047	0.714989	1.46245	2.45586	0.00744266
PIK3R6	5.56371	8.85733	8.59152	0	2.48415	1.46248	2.45536	0.00308535
CCDC141	796.924	695.748	698.393	122.363	150.008	127.347	2.45319	3.00342e-90
LOC101107442	7.88663	6.57947	8.59157	1.68047	0.714989	1.46245	2.45246	0.00207808
STRA6	1999.3	2240.4	2477.57	389.037	366.915	471.568	2.45135	4.19306e-125
LOC114110461	10.7119	12.7588	12.3634	1.60975	3.27014	1.34499	2.44982	0.000125534
LOC105609800	5.99759	21.7602	7.8549	1.60975	3.27014	1.34499	2.4495	0.00411369
KIAA1211L	227.598	256.22	258.333	36.7748	50.9195	47.7859	2.44851	3.88297e-47
SLC4A10	83.5192	118.037	108.632	20.031	26.8506	9.86713	2.44847	4.69714e-17
HORMAD1	18.3195	22.4874	11.7278	0.655065	7.62815	1.20949	2.44229	0.000452463
CYGB	445.336	511.342	433.528	90.9202	81.5988	83.0758	2.44193	4.54021e-70
SYNPO2	8819.72	8577.33	9102.43	1638.58	1695.63	1543.53	2.44191	0
IMPA2	298.753	275.279	276.643	50.5593	63.2336	42.7742	2.44042	4.26941e-51
RNF175	68.9721	87.2414	66.3423	16.8903	14.2311	9.71577	2.43964	1.91215e-17
PDGFD	12839.4	11858.6	11520.3	2282.82	2113.34	2280.05	2.43947	0
DACT1	5483.57	5539.27	5207.97	991.081	968.007	1037.24	2.43691	0
TNFRSF11B	17.3445	6.8396	6.57465	0	2.41142	3.09281	2.43646	0.00530825
EGFLAM	56.9918	45.441	47.333	11.8594	6.83759	8.69087	2.43626	9.30237e-14
CATSPERG	531.188	462.696	517.367	89.4947	93.744	96.0034	2.4338	1.13008e-78
TEX15	149.531	167.613	163.337	36.2584	35.2168	17.5814	2.43259	1.81297e-28
DDAH2	2685.57	2684.13	2548	515.828	504.486	450.64	2.42888	2.03223e-246
LOC101114941	12.0221	12.9024	14.7232	4.32563	2.3456	0.507585	2.42696	0.000109201
CRYAB	8492.03	8523.34	9256.58	1585.64	1709.14	1595.48	2.4255	0
KERA	160.762	144.291	145.298	24.6668	37.1747	21.8978	2.42337	1.30245e-30
LOC101102726	117.461	61.3961	81.0052	12.1361	19.2132	16.89	2.421	1.32559e-13
LOC105604063	826.078	720.627	646.551	134.472	131.125	143.865	2.41963	3.63189e-78
LOC114112894	26.3844	26.9718	27.2365	1.40246	6.45377	6.83344	2.41748	4.88655e-08
LOC105601991	202.297	213.46	137.882	39.4282	38.1524	26.0169	2.41616	5.23225e-24
TRNAR-ACG_3	20.9412	22.7897	16.4815	6.02129	3.07256	1.95665	2.41598	3.61592e-06
HSPB8	5934.05	5813.15	6242.85	1081.16	1161.47	1127.71	2.41594	0
ARMC3	13.4796	21.1466	12.7182	3.35231	1.41879	3.76402	2.41476	6.84847e-05
AMIGO2	33.3134	38.3439	38.2658	9.35674	3.61185	7.37212	2.4142	1.66976e-10
RAB44	29.4903	17.4442	24.7113	1.43665	3.86102	7.80046	2.41186	3.76601e-06
GARNL3	177.996	163.463	163.851	36.9741	34.1003	23.9037	2.41043	2.39199e-35
ARNT2	789.434	912.161	836.498	146.404	169.163	161.695	2.40937	5.19142e-102
LOC101103244	91.3911	92.9792	71.731	8.56649	13.0633	26.2922	2.40828	1.45519e-14
AMER3	89.807	54.2789	68.3677	15.0959	10.7505	13.9576	2.40525	3.01642e-14
LOC114116372	72.2626	61.3837	80.9512	20.5714	15.1446	4.83473	2.40502	1.56349e-12
LOC114114903	64.9288	61.2934	47.9768	5.38907	11.0188	16.0727	2.4048	4.44434e-13
PAMR1	612.129	707.187	673.686	136.905	123.489	116.071	2.40423	8.35007e-88
CCR9	11.3986	30.4843	12.9357	4.21382	0.538088	5.39642	2.40206	0.000446963
CELA3B	23.0299	23.7238	8.34308	4.21371	3.10292	2.82615	2.4007	0.000113971
SCUBE2	1497.86	1675.06	1564.93	327.591	293.455	277.103	2.39973	3.111e-148
PSD2	119.403	173.564	145.043	35.5293	12.8553	34.512	2.39957	1.13412e-16
NCBP2L	50.7798	26.8137	33.7877	5.69344	2.73388	12.4991	2.39594	3.98669e-07
MARCH10	649.77	785.149	751.379	148.421	127.608	139.661	2.39414	5.45868e-84
AR	584.344	582.301	535.046	113.313	101.923	108.175	2.39411	5.31166e-88
LOC114109235	19.8828	21.7451	21.0629	0.608533	3.92283	7.03403	2.39274	2.90226e-06
LOC114108757	38.8294	18.7284	18.0452	5.91043	6.48841	1.82411	2.39242	1.84219e-05
HEPH	283.771	294.425	262.341	60.3123	39.7641	59.9512	2.39026	3.61586e-46
ABLIM1	233.322	163.559	226.81	37.1991	46.3134	35.2722	2.38913	1.58033e-29
HEYL	50.2319	74.658	67.8417	11.564	6.52303	18.4137	2.38767	9.7766e-13
AQP5	25.2973	44.3556	47.5011	12.9742	6.16443	3.1221	2.38731	3.67236e-07
IL33	3009.4	2580.46	2451.38	542.501	533.834	462.679	2.38556	5.88958e-147
MYBPH	3263.55	3249.76	3742.67	643.652	643.044	678.262	2.3835	2.11372e-224
LOC114117550	9.64125	8.2483	20.2217	2.49147	1.47103	2.99652	2.38316	0.000721029
ARHGEF25	954.768	985.355	1083.6	189.228	199.593	191.29	2.38119	1.56192e-119
LOC114114806	980.243	864.293	910.769	186.609	164.647	177.674	2.38031	5.04629e-110
SLC18A2	3289.08	3517.78	3287.33	654.004	642.429	648.202	2.37573	2.01355e-300
LOC105603743	2571.25	2418.72	2917.32	516.174	494.08	513.234	2.37562	4.73265e-179
FLG	15.7544	30.3541	32.7961	1.40222	12.7682	1.0026	2.37535	0.000699931
P2RY13	19.2257	22.2384	34.938	0.549527	1.23437	12.9546	2.3752	0.00146625
TMEM155	14.8297	4.33773	6.42928	1.65569	0.690236	2.27516	2.37228	0.00774833
PPP2R2B	138.058	91.7219	108.142	13.4923	18.5591	32.9512	2.37216	7.74842e-16
LOC101106372	6573.9	6738.3	6356.23	1230.02	1219.07	1349.33	2.37173	0
AGR2	6.68016	6.53352	8.54778	1.68047	0.714989	1.46245	2.3705	0.00319096
LOC105603394	101.069	107.07	128.808	28.8416	13.3786	22.7896	2.36933	6.11819e-21
EDAR	3.25258	10.0906	12.0091	0	1.55734	3.14485	2.36819	0.00974844
CHRND	1186.02	1133.32	1588	249.101	267.74	241.12	2.36548	1.15119e-70
GASK1A	64.1086	114.022	80.9976	13.8907	22.69	13.4472	2.36538	1.45962e-13
LOC101123120	80.304	85.5817	77.1513	18.5092	11.3735	16.9718	2.36528	1.73875e-20
VWA2	9.30092	11.3755	8.79881	0	1.5273	3.967	2.36431	0.00234213
LOC114113050	75.2811	51.8931	43.3078	14.4145	9.25919	9.25441	2.36249	2.37897e-11
CAVIN4	2151.29	2057.03	2297.89	424.639	430.284	410.89	2.36171	3.27833e-209
TMEM151B	13.9809	10.1036	36.575	0	5.70269	6.16407	2.36103	0.00232519
LOC114117577	37.6384	41.4532	22.1345	4.83651	5.37749	9.13346	2.36038	1.07e-07
CLIC2	22.9784	40.9971	55.4297	3.84221	2.66552	16.7004	2.35904	5.99358e-05
P2RY14	143.043	136.53	100.959	26.735	20.8674	26.5231	2.35377	5.08034e-23
C1S	9621.86	10207.7	9177.68	1927.05	1945.73	1811.17	2.35156	0
LOC114110633	146.795	151.925	126.216	16.6133	17.9491	48.9079	2.34988	2.56684e-13
MID2	1982.75	2073.47	1894.1	406.844	375.883	384.895	2.34924	2.68494e-204
CFAP99	52.5942	91.0988	89.4488	15.8327	21.1196	8.68127	2.34733	1.02826e-11
CABP1	10.2465	23.7734	21.9737	0	3.07309	7.96451	2.34587	0.00084578
LOC101112481	14.0583	9.23682	10.0413	1.60973	4.17083	0.536347	2.34402	0.00140446
FAM169B	9.30062	5.63092	14.3619	2.54266	1.52719	1.38214	2.34398	0.00337724
LOC114118022	24.6406	39.021	33.3713	11.2524	1.13008	6.60643	2.34378	1.82957e-06
LOC114115267	71.45	53.7049	66.6729	13.3522	11.714	12.3882	2.34371	9.7732e-16
NTRK2	1902.94	1522.73	1364.89	276.984	380.291	287.054	2.34265	1.85279e-64
AIG1	1102.5	1109.84	1025.67	196.168	225.132	216.576	2.34228	1.07063e-122
TPM2	10746.8	9789.63	11384.6	2121.36	2070.04	2106.99	2.34142	3.04523e-300
NMRK2	1097.53	1163.83	1143.33	213.899	215.266	243.226	2.33851	4.56518e-131
MSH4	242.663	190.943	177.498	51.5542	32.3452	36.8564	2.33779	8.37753e-28
PLXNA4	418.876	487.885	472.767	102.951	74.3147	95.4515	2.33752	4.88205e-59
DNAH5	20.4575	21.2002	7.02853	1.5277	6.72056	1.20946	2.33596	0.00183187
DYNC1I1	168.481	146.89	195.307	26.898	26.0372	47.8711	2.3355	2.31917e-23
RAB27B	1173.41	1248.09	1014.7	225.057	228.428	228.049	2.33304	3.95015e-103
TLL2	154.226	137.912	140.281	34.5439	35.3424	16.07	2.33181	4.09607e-24
ZNF704	1760.75	1625.41	1719.33	369.156	342.76	302.791	2.33172	1.7275e-159
DMTN	75.4371	50.8455	47.9779	8.02445	17.165	9.17836	2.33168	6.03593e-11
XIRP1	2687.18	2759.21	3235.4	552.783	588.649	585.742	2.32923	1.26224e-170
LOC101115009	112.338	83.156	84.9401	19.1498	23.339	13.1943	2.32762	2.71808e-18
LOC114117925	232.764	216.805	249.323	53.7115	34.3639	50.9623	2.32685	7.59879e-39
AGTR2	28.6564	37.1763	13.5536	3.14844	8.20652	4.23192	2.32491	2.02524e-05
LOC114110041	1624.15	1575.23	1728.23	341.107	306.971	335.868	2.32388	1.10919e-171
LOC105609052	4.93106	10.6507	24.729	3.37829	0.599959	3.8115	2.3232	0.00577582
ZSWIM5	296.637	286.593	228.888	52.1971	48.2969	61.5074	2.3219	1.78668e-39
KCNMA1	559.282	579.894	665.667	142.528	98.4629	120.579	2.3191	8.02335e-60
LOC101105651	37.9868	40.6413	31.4845	2.99502	10.5986	8.13841	2.31701	1.74631e-09
LOC114117482	368.68	425.186	492.913	79.3256	88.3679	90.3051	2.31602	2.27462e-50
LOC114115761	20.2269	14.1863	9.20486	2.44424	0	6.37763	2.31419	0.00152154
HSPA12A	1494.98	1478.12	1516.09	317.147	270.25	315.846	2.3127	4.64989e-151
SPARCL1	871.717	752.186	872.392	159.964	153.453	188.815	2.31161	9.8058e-85
FGFR2	754.77	784.831	729.211	130.133	173.052	153.548	2.31073	9.75189e-88
PRKAA2	109.27	50.7219	100.457	22.8826	7.75993	21.7696	2.31047	4.88453e-09
BMP6	97.1791	75.0948	114.884	12.7894	26.785	18.0972	2.3081	1.30155e-15
BFSP1	313.827	271.91	279.228	72.4796	41.9364	60.1393	2.30782	1.5427e-38
ANO1	147.442	158.454	141.765	24.4874	25.5273	40.0137	2.30557	1.19309e-28
LOC114110256	906.408	944.312	1052.36	175.187	208.655	202.959	2.3053	1.31901e-97
TRPM8	8.37522	16.1542	11.2435	0	2.34586	4.73385	2.30415	0.00118726
PRSS56	222.166	234.044	261.388	30.3377	53.1765	61.482	2.30306	1.40457e-29
LOC114115650	18.5722	15.87	24.2909	0.608508	4.80977	6.16402	2.29963	1.64292e-05
PI3	22.5024	19.7176	28.028	3.19034	2.95934	7.74852	2.29771	9.88393e-07
LOC105605644	49.9002	40.916	27.1305	16.6038	2.66383	4.69321	2.29759	1.44954e-05
LOC105605956	57.3944	60.7782	75.8165	16.0304	14.2943	8.95635	2.29757	1.62781e-14
PACSIN3	1291.86	1390.36	1470.34	295.485	269.516	279.766	2.29727	1.87926e-133
PPFIBP2	1174.38	1222.69	1155.2	246.143	221.019	255.285	2.29672	2.65667e-130
PLIN5	7.7906	18.0336	28.5916	0	6.63915	4.48539	2.2943	0.00257882
LOC114118856	34.1809	53.039	48.0578	11.8597	4.24539	11.2451	2.29247	1.2458e-09
CDKN1C	10599	11573.2	12725.6	2222.25	2433.95	2466.82	2.29239	2.03939e-223
LOC114109713	31.6757	41.3037	24.319	7.55493	8.02747	4.04413	2.29195	8.1305e-08
LOC105605604	8.3749	10.4746	16.8104	1.58826	1.47107	3.861	2.29122	0.000910533
MYO18B	1810.24	1770.78	2037.05	336.682	418.006	394.466	2.28866	6.10925e-133
ERBB3	1608.28	1433.74	1625.59	350.11	299.161	306.218	2.2886	6.18403e-137
RALGPS2	5763.18	4996.75	5494.05	1067.02	1168.15	1094.36	2.28716	5.80181e-244
NRAP	1328.31	1300.08	1586.42	345.389	249.382	270.015	2.28517	3.97278e-76
LOC114117262	14.642	10.861	21.6621	1.5277	6.72056	1.20946	2.284	0.000689866
PITX3	118.154	177.355	193.659	12.7354	41.7351	46.1838	2.28286	5.35873e-11
ADGRB3	39.8136	35.4674	52.3247	14.666	6.89397	4.5898	2.28068	8.2445e-09
APOBEC2	513.458	519.079	550.504	104.426	101.005	120.223	2.27877	3.94757e-77
ENAM	57.614	107.592	75.9721	22.0735	16.533	10.9859	2.27688	1.43026e-11
LOC101102683	10832.1	11050.5	12695.7	2498.43	2291.59	2356.52	2.27465	1.02818e-239
LAMB3	756.548	990.302	1124.72	179.421	227.762	187.74	2.27036	5.60328e-50
TMEM38A	507.714	549.182	661.029	122.327	95.194	138.514	2.26926	6.23999e-48
ATP2B3	88.208	82.7936	96.0653	11.0644	21.5751	22.4484	2.26532	4.84773e-19
COLQ	86.7679	66.3635	72.1237	8.60298	16.6296	21.2342	2.26414	9.3284e-15
LOC101117960	19.3644	10.9422	19.528	1.50876	3.10314	5.39656	2.26314	0.000115555
LOC106991852	497.745	435.385	381.335	116.271	58.1925	99.4919	2.26244	8.07667e-29
LOC114115564	100.796	104.515	83.9976	16.313	21.3863	22.1929	2.26156	3.08166e-21
C25H10orf71	1205.81	1064.98	1359.91	240.447	251.13	265.393	2.26105	3.35063e-90
TGFB2	3667.61	3750.16	3790.59	806.426	782.825	752.578	2.25921	1.2772e-306
PCYT1B	1160.6	1121.42	1154.47	309.687	178.834	229.545	2.25873	6.15537e-54
XIRP2	10809.4	8868.38	9853.98	2238.22	1985.32	1949.78	2.25827	1.69465e-185
FN3K	54.5592	41.8748	50.659	9.93899	10.2291	10.2198	2.25821	1.2353e-12
GIPC3	101.524	134.736	163.757	22.8744	29.2646	31.0974	2.25787	1.99323e-19
DOK7	384.913	451.07	631.281	100.4	88.7397	117.702	2.25609	1.14348e-30
CYP2D6	68.3298	62.2171	72.6743	17.7503	13.2901	11.311	2.25574	1.61096e-16
FBLN7	2228.62	2239.01	2221.41	427.624	484.957	486.886	2.25571	1.9991e-209
NCAM1	21671.5	21546.1	23806.9	4559.29	4707.87	4769.06	2.25545	0
SVIL	5734.64	5968.28	6628.2	1260.98	1304.49	1275.87	2.25456	1.5374e-253
LOC105606662	37.0564	35.102	44.0911	2.94186	9.6034	11.4324	2.25382	4.36168e-09
ABCG2	1173.04	1162.6	920.086	267.631	166.087	250.027	2.25139	7.97903e-47
SLC39A8	729.891	769.184	703.315	165.932	162.763	135.05	2.24799	5.07419e-87
LOC114111843	17.7122	10.5648	10.1961	3.37827	1.44446	2.95153	2.24765	0.000559832
ADAMTS15	756.219	807.377	720.898	140.231	189.333	151.246	2.24729	1.4197e-75
FER1L6	20.3517	46.4548	45.0906	4.73171	8.74912	9.7596	2.24677	1.40846e-06
PLOD2	36025.8	34046.2	31793.6	7651.86	7088.92	6746.52	2.24518	1.19074e-266
LOC105605602	14.4391	16.4138	11.4384	6.11302	0	2.9082	2.24454	0.000670928
BFSP2	12.1208	17.5464	12.5652	4.2677	3.16616	1.24167	2.24312	0.000232261
LOC114115353	72.7128	104.988	89.2051	12.8283	28.632	14.8234	2.23967	6.81587e-14
ITGB5	3621.98	3947.55	4106.69	768.345	830.972	871.803	2.23967	7.21958e-219
RHOJ	243.864	255.402	155.88	34.9212	55.1646	48.4738	2.23962	1.38931e-20
CCDC81	17.4571	18.2166	24.3346	3.23381	1.29993	7.85347	2.23915	2.623e-05
RTL1	243.948	160.155	168.635	31.7448	31.4233	58.523	2.2343	2.49235e-17
SESN1	839.105	837.485	747.374	183.352	156.541	175.68	2.23224	5.05102e-90
NOD2	157.518	170.711	135.113	31.454	45.3651	22.0961	2.22665	5.1787e-22
LOC114111267	45.8535	37.9513	49.11	11.833	7.68278	8.65016	2.22442	2.29827e-11
LOC101119648	16718.9	16050.1	15546.3	3658.55	3340.67	3351.36	2.22289	0
OAF	2809.81	3048.11	3325.41	587.581	731.356	648.675	2.22223	1.65619e-141
CHST13	142.429	202.67	253.039	19.2217	64.3324	44.7909	2.22146	5.57225e-11
LPAR4	273.758	289.433	269.283	58.0515	75.4749	45.2064	2.21918	7.25836e-39
PROB1	1183.18	1173.25	1707.12	277.824	268.229	326.667	2.2187	2.44525e-51
ADGRB1	907.671	1018.06	976.053	171.189	209.55	242.249	2.21792	4.63313e-77
TMEM252	17.1617	11.0211	24.0658	5.10247	2.20125	3.63099	2.21773	0.000175883
LOC106991580	33.93	43.5667	50.0761	4.63395	8.59158	13.8263	2.21637	4.50451e-09
LOC114116411	51.4604	71.2295	71.2827	7.828	6.35721	27.5743	2.2156	2.82881e-07
TNNT1	3122.31	2673.81	2809.06	623.227	687.129	547.682	2.21162	5.01945e-139
SEMA3B	659.285	738.602	848.328	176.919	132.855	175.028	2.21129	9.08284e-57
LOC114112989	14.6912	8.55764	25.0313	4.21375	2.22846	3.67394	2.21079	0.000567599
KLHL3	105.098	109.886	97.1843	26.9495	15.0303	25.2011	2.21023	3.14545e-21
LDB2	239.922	281.601	281.733	59.9591	59.1667	54.4049	2.20872	7.3646e-44
CALCRL	1105.54	1058.87	1126.78	280.177	219.531	213.978	2.20595	2.73724e-91
LOC105603421	96.1954	96.4617	101.338	22.5359	27.4305	13.6796	2.20569	6.02034e-20
PKDCC	1791.2	1887.48	1767.29	369.809	399.489	410.846	2.20507	2.49034e-176
FN1	848265	833510	883743	186667	183243	186575	2.20484	0
EXTL1	102.224	99.8486	176.955	23.8116	31.9556	26.1363	2.20414	2.83339e-14
CCDC3	110.692	162.679	155.241	24.426	35.9195	32.306	2.20402	1.03727e-20
IL11RA	1430.38	1504.42	1526.92	333.536	277.546	357.913	2.20224	6.47737e-122
KLHL40	972.688	970.253	1232.67	224.932	230.765	234.124	2.20206	6.40068e-75
HJV	426.952	427.111	480.508	85.7195	102.816	102.07	2.19673	1.35025e-60
PURG	711.493	704.102	630.859	181.225	138.723	126.788	2.19611	6.50816e-61
LOC114110120	124.018	117.755	142.644	30.0715	31.0133	22.7263	2.19437	3.56318e-25
YPEL3	742.715	728.312	743.199	129.702	199.379	155.12	2.1921	2.43613e-61
CAV3	668.548	733.966	759.577	167.491	148.204	157.834	2.19039	8.01892e-85
SRPX	4004.68	3958.43	3976.82	835.185	867.726	912.451	2.1899	4.87526e-294
LOC101123376	239.714	235.708	208.038	66.01	41.7967	42.2292	2.18741	3.04846e-31
GPRC5C	778.235	803.957	982.909	208.724	167.312	187.021	2.18729	1.60605e-64
MIP	8.28297	12.6597	12.2788	0.704605	3.23418	2.99658	2.18717	0.00104031
MYMK	9573.37	10604.6	12605.1	2160.15	2533.87	2504.97	2.18698	2.9601e-121
UNC45B	1451.56	1555.38	1754.2	333.479	348.859	363.264	2.18631	1.28699e-120
OOEP	10.7615	16.2076	10.158	2.46728	5.89884	0	2.18587	0.00195453
DEPTOR	55.871	34.975	59.8073	12.5909	10.1368	10.0968	2.18571	4.52372e-10
LOC114111055	5.9153	17.1682	10.0411	1.58822	3.23412	2.14387	2.18374	0.00294012
HDAC9	390.158	371.834	325.015	80.642	82.9405	75.5506	2.18271	7.04271e-52
PDE1A	337.664	377.558	350.828	88.7591	75.3509	70.8301	2.18157	2.10254e-53
MYO5B	513.941	404.39	462.042	107.546	99.8866	96.7278	2.18108	5.77833e-53
LOC114118460	68.2866	64.5103	69.2289	21.3472	19.4093	3.89905	2.18102	1.27488e-09
LOC105609336	10.7613	11.666	14.6366	5.21895	3.19935	0	2.17905	0.00101147
LOC114110101	343.538	345.596	358.852	79.0449	83.1799	69.3216	2.17739	2.35154e-57
CD70	10.9997	16.4633	15.9668	0.65515	4.02192	4.57947	2.17591	0.000228274
PLCXD2	974.269	1044.48	902.262	236.026	214.081	198.234	2.17178	1.5272e-91
CXCL14	45.366	45.6009	29.4812	7.34095	7.74227	11.2912	2.17045	4.70751e-09
COLEC10	12.7447	4.44916	12.1474	1.60975	3.27014	1.34499	2.16861	0.00889035
LOC114113118	17.2127	17.9884	18.5367	2.3578	3.04346	6.16391	2.16694	2.09185e-05
MTURN	7374.92	7717.49	8052.75	1827.32	1727.1	1601.52	2.16683	2.36477e-264
PHLDB3	355.345	440.029	357.956	68.7462	105.598	82.2146	2.16677	6.97763e-38
LOC101116336	36.9358	15.9151	7.28929	5.02353	2.98655	5.20663	2.16643	0.00268953
PLEKHG7	201.516	265.553	261.604	64.7503	47.449	49.9488	2.16642	1.14071e-30
CDNF	183.742	156.077	155.511	39.2299	32.6792	38.162	2.16551	3.62823e-30
UROC1	256.594	321.044	323.436	69.0986	60.9033	70.5424	2.16532	4.95513e-40
AGL	8616.38	7757.44	8008.47	1858.23	1835.95	1743.37	2.16491	5.76091e-292
LOC114113988	43.9226	47.5898	52.8426	5.4074	14.5972	11.8348	2.16364	8.02312e-11
LOC101118120	202.154	210.897	180.704	37.745	38.8736	55.4553	2.16283	1.8635e-31
PRUNE2	7457.02	7931.95	7508.01	1764.49	1655.47	1701.2	2.16067	0
KIAA1324L	23.8134	27.8816	22.5393	6.74601	0.386262	9.33249	2.15893	1.70551e-05
PRRG3	545.159	553.695	687.014	96.075	151.677	152.211	2.15777	1.15588e-37
GXYLT2	8250.28	8256.63	8186.63	1777.4	1825.2	1932.08	2.15706	0
AMN	546.302	720.891	731.448	145.161	139.504	163.418	2.15597	3.87424e-51
GABRB2	111.972	134.216	95.5353	23.961	25.1482	27.2464	2.15492	2.47457e-20
LOC105608011	764.612	718.656	759.125	166.047	139.161	199.121	2.15103	5.12362e-68
MSLN	86.4539	84.5278	116.022	30.6879	15.9965	17.792	2.15091	1.16043e-14
GPR171	39.1003	33.6945	35.9729	8.31593	7.83293	8.00962	2.14995	1.39352e-09
PDE4C	73.6039	78.9811	103.757	13.6848	17.9663	25.7223	2.14898	8.52987e-15
SULF2	1906.89	2127.11	2014.45	445.908	465.806	452.234	2.14841	1.84378e-174
CHRD	124.951	158.966	182.709	42.0912	33.7319	29.2565	2.14815	2.32019e-21
COL14A1	796.4	803.088	872.177	201.831	154.882	200.649	2.1481	5.09219e-76
FGF9	68.0899	98.1893	106.504	29.8833	15.234	16.2696	2.14785	1.05258e-12
CCL19	46.6261	29.4879	46.5419	13.6898	8.58968	5.34442	2.14281	6.48858e-08
LOC101104401	3598.42	3383.43	3750.08	809.222	857.929	764.492	2.14212	8.69853e-217
WIPF3	1353.36	1435.41	1326.38	340.914	280.526	312.091	2.1401	4.596e-123
LOC114117356	12.2638	13.1302	20.5065	0.639279	6.67921	2.8263	2.14008	0.000717501
MFSD4A	260.768	257.387	281.669	66.9132	52.0277	62.3138	2.13963	8.7091e-44
CHRDL1	40.6416	70.8575	40.5715	11.6338	9.20245	13.4075	2.13785	8.59833e-09
NPR1	14.3596	33.5114	24.7504	3.12842	3.74539	9.33281	2.1366	8.03988e-05
PKHD1	492.187	455.203	555.477	112.922	113.337	115.598	2.13483	4.19594e-59
RASL11B	822.789	807.782	811.545	180.902	195.092	180.081	2.13396	4.85624e-101
LOC106990241	159.131	159.145	206.054	50.697	36.7237	31.9592	2.13355	1.77922e-23
NOL4L	1689.09	1672.81	1634.53	375.381	349.179	415.473	2.13064	5.6207e-149
THBS2	89346.9	92847.2	95963.3	20169.9	21441.8	21932.5	2.13003	0
MUSTN1	305.805	254.177	331.509	77.0648	67.7029	58.9571	2.12873	2.75486e-36
SLC24A3	479.585	462.415	646.166	162.872	104.371	95.6939	2.1282	1.77532e-26
LOC106990528	24.5608	17.1959	22.2252	0	2.07507	12.9547	2.12544	0.00543725
LOC105604901	22.7427	14.3696	11.6223	1.49009	5.73935	3.63117	2.12459	0.000435105
DCLK3	479.24	439.039	478.951	82.5167	132.72	105.04	2.12362	2.5466e-44
DENND2A	230.772	323.418	287.097	71.0676	38.0405	84.0973	2.12235	3.79129e-19
LOC105603904	34.6238	45.3633	33.8586	10.0856	11.3122	4.5902	2.12196	1.78675e-08
TPPP2	131.366	93.5382	91.5188	18.6753	29.6926	24.0804	2.12065	2.85697e-16
SPARC	308563	293199	290744	69990.5	67970.7	67610.8	2.11822	0
LOC114113414	15.4273	9.41042	13.5647	2.44418	1.41884	4.62888	2.11807	0.000998497
MEX3A	1326.17	1401.27	1362.79	326.121	275.451	340.64	2.11728	3.09133e-119
SLC36A3	11.3981	23.7219	19.6971	1.45417	3.01488	7.8536	2.11719	0.000383516
SHISAL1	1027.65	1077.9	1214.38	250.718	280.885	234.688	2.11512	1.60974e-86
LOC101120599	22.4398	6.00142	13.6885	5.15875	4.02153	0.425547	2.11501	0.00714271
MYORG	272.672	345.406	351.714	71.2155	73.0913	79.421	2.11341	2.75348e-39
LOC101119976	29.916	30.4527	21.6288	3.06952	7.17334	8.31962	2.11301	1.09127e-06
OXTR	23.9477	45.3125	42.845	7.36356	6.02296	12.1977	2.11258	5.46175e-07
RGS8	194.956	202.574	251.837	43.5713	60.8561	45.5024	2.11194	2.80813e-28
CADM3	215.273	193.781	222.296	44.5621	48.8255	52.3016	2.11103	1.87031e-36
CFI	46.3217	45.414	23.6264	7.34079	9.50441	9.58213	2.10902	3.66893e-07
TTC12	27.1691	19.513	54.7851	2.95927	11.4202	8.90416	2.10828	0.000124136
SORT1	17850	17864.4	18360.8	4157.52	4186.43	4197.11	2.10826	0
ENPP5	3117.63	3047.7	2892.6	679.139	736.417	692.438	2.10289	1.69002e-217
LOC101111533	12.5823	22.5891	19.6972	4.13832	4.77576	3.54879	2.10202	5.26985e-05
TXNDC8	21.144	28.6684	15.4911	9.56007	2.07415	3.43252	2.10103	0.000137693
ACTA2	43702.1	44602.7	41473.6	9854.4	10159.8	10256.6	2.09998	0
ANKRD60	44.6868	71.4421	51.2285	7.90413	12.5343	18.2709	2.09883	1.47868e-09
TOX	97.6852	79.4841	57.4319	10.1926	29.5967	14.8972	2.09866	3.70204e-09
BEND6	168.132	105.433	143.41	20.7481	40.1273	36.2697	2.09828	2.96676e-15
LOC101102310	181.769	180.255	148.827	44.3849	43.6886	31.1367	2.09809	1.35549e-26
KCNJ5	10.6622	18.3467	5.52653	3.37827	1.44446	2.95153	2.09808	0.00450241
LOC101121769	11.6575	12.5583	6.57451	0	1.47116	5.61286	2.09764	0.00756092
LOC114109134	12.2171	19.9114	12.6425	4.21367	3.98758	1.99187	2.09692	0.000304776
CRIP3	7.6785	28.0653	15.0879	3.25618	3.04338	5.29892	2.09567	0.00191624
WDR27	420.549	451.502	378.205	93.6394	89.9712	108.519	2.09497	4.96672e-51
OLFML1	1467.41	1365.68	1398.9	339.297	361.274	290.841	2.09417	6.24616e-116
TCF7L1	1130.27	910.203	1156.44	237.956	248.78	262.452	2.09241	1.30925e-71
NFATC4	2225.98	2441.77	2604.73	566.581	584.816	554.846	2.09165	3.28808e-157
CPEB1	460.629	469.892	476.692	98.1767	116.215	115.218	2.09153	4.93553e-65
MPIG6B	82.6829	104.36	136.468	23.0816	28.6855	23.926	2.08929	2.91498e-15
LOC114116596	174.64	156.537	183.803	39.8329	30.6037	50.1841	2.08916	1.2268e-26
DEUP1	25.9507	46.0073	28.9666	8.34026	8.74842	6.36133	2.08845	6.39551e-07
LOC114109210	18.9689	5.96602	15.8813	4.24038	0.558292	4.5793	2.08807	0.00540188
SLC25A21	97.6132	129.556	115.159	21.1621	32.0188	27.0513	2.08646	1.38774e-19
PLCE1	788.565	939.856	724.63	192.754	190.432	194.519	2.0853	1.43396e-63
JPH2	4326.48	4784	5332.99	1035.5	1223.82	1145.39	2.0846	6.29005e-137
ANXA9	8.18836	11.4256	11.0782	0	2.34586	4.73385	2.08206	0.0031984
SSPN	3404.41	3219.59	3315.22	834.283	781.079	742.618	2.07607	1.82843e-222
PRTFDC1	1275.79	1057.67	965.293	303.358	244.895	234.351	2.0755	2.08639e-56
SCN11A	33.3143	44.0756	32.6177	7.36293	13.0983	5.41531	2.07538	7.51247e-08
SPATA12	14.6427	20.0163	12.7182	6.02133	2.20118	2.78687	2.07327	0.000258656
LOC105602963	63.7314	66.9945	76.1892	23.9254	19.2087	6.11748	2.07212	5.67322e-10
CACNA1H	615.234	640.843	679.105	137.072	172.12	151.051	2.07074	4.47514e-70
MMP28	494.609	528.947	560.078	99.9588	138.738	137.751	2.07061	1.58821e-51
DES	60779.4	60875.9	69503.2	14750.6	15606	15159.1	2.07033	1.26705e-246
ARHGEF37	95.9146	121.984	106.683	27.5486	14.7192	34.8184	2.06919	1.84319e-15
LOC101123632	124.731	118.631	87.2011	22.9982	25.0636	30.4981	2.06597	1.5872e-17
CRACR2A	27.3437	29.0709	19.1816	2.20606	4.56089	10.9694	2.06583	2.46433e-05
FAM124A	80.9392	152.086	117.67	23.7537	17.0865	42.9229	2.06534	7.75476e-10
LOC105605032	28.121	21.8855	16.6631	6.77208	4.64867	4.23169	2.06499	1.41211e-05
FAM205A	154.902	209.86	186.903	58.4437	29.4367	43.8346	2.06479	2.13409e-19
LOC105611011	68.607	97.421	83.0287	25.3823	10.9692	23.0797	2.06215	1.38347e-12
CAND2	979.064	1098.1	1259.4	251.129	255.365	292.533	2.06119	1.81257e-69
LOC114111196	14.4903	9.57556	19.3053	1.50868	5.77729	2.82626	2.05805	0.000865643
LOC105607925	656.779	620.876	645.337	143.175	178.003	140.658	2.05723	9.99728e-69
COL5A2	254768	246208	233099	59411	59044.5	57966.3	2.0569	0
MXRA8	3905.98	4494.15	4750.14	1029.89	1056.08	1074.78	2.0566	3.28914e-163
FAM155A	39.769	41.2179	45.5328	1.94722	12.8875	15.357	2.05576	5.75509e-07
LOC101119354	3993.44	4070.93	4549.49	914.077	1055.32	1066.88	2.05411	8.83964e-164
LOC105606919	13.8048	16.9337	25.3136	5.02353	2.98655	5.20663	2.04937	0.00010643
ZCWPW1	36.0255	55.8871	28.3376	10.8963	5.05315	12.8684	2.04903	1.16042e-06
LOC105603715	39.2486	58.0052	48.3568	10.7056	5.71466	18.5122	2.048	3.59215e-08
RBM24	2036.21	1909.13	2336.12	545.251	459.927	514.066	2.04774	8.60605e-106
LRRC39	193.76	155.182	159.256	36.2031	51.4134	35.1031	2.04723	4.91584e-24
TRNAC-GCA_226	24.2859	34.0683	28.5569	3.90021	1.89367	15.1195	2.04702	0.000206332
LOC114110807	30.9136	25.735	21.5211	5.76196	2.80532	10.0475	2.045	4.88878e-06
CFAP70	219.936	195.821	256.989	58.4512	57.7978	46.6274	2.04482	2.12678e-29
OSBP2	269.069	198.5	219.831	53.881	62.8707	49.7595	2.04347	4.3676e-28
LOC105606955	51.7833	39.194	44.6687	9.87	5.78799	16.9344	2.04275	7.34688e-09
TMEM117	326.302	276.656	325.058	77.4002	71.3241	76.8924	2.03817	9.01184e-43
ZNF385B	174.071	110.181	131.824	54.9369	23.4818	22.8477	2.03786	2.21998e-10
PPFIA2	26.3859	38.3615	15.8896	3.05045	8.91936	7.41652	2.03621	6.66569e-05
MVP	8058.85	8284.51	8145.66	1988.22	1968.52	2013.68	2.03608	0
LOC101103472	219.553	245.914	244.856	69.8294	48.8396	54.4328	2.03605	6.79945e-34
LOC105605854	42.2478	26.1771	61.3804	6.29781	4.10619	21.3255	2.03368	0.000204602
VILL	5.91503	11.5235	15.6097	1.56743	4.09342	2.1039	2.03348	0.0047403
LOC106991818	35.8022	11.2521	13.075	0.549408	4.68007	9.43902	2.03308	0.00707606
ZSCAN9	7.10521	9.23624	16.715	4.29623	0	3.81147	2.03195	0.00809919
LOC101120029	20.3426	8.48338	17.1684	6.02133	2.20118	2.78687	2.03189	0.00110354
PYROXD2	20.6662	19.0004	44.1112	7.5301	2.75713	9.94794	2.03179	0.00018329
LOC101111623	1236.72	1403.08	1350.04	339.488	310.387	325.958	2.03145	2.23856e-114
UCP3	12.7451	10.2407	6.53904	0	2.34586	4.73385	2.03108	0.00656736
LOC114110160	269.379	166.976	177.547	35.5496	61.706	52.9211	2.03082	3.95074e-16
SLC26A7	915.243	835.975	771.088	245.288	178.813	193.489	2.03006	2.60084e-57
ALDH2	6165.83	6361.4	6371.24	1545.42	1660.92	1422.23	2.02992	2.30974e-236
FAIM2	39.7949	28.6942	28.8589	11.996	7.8634	3.8713	2.02915	9.97736e-07
LOC105616540	47.9988	16.4374	12.3363	3.06927	11.6486	4.08061	2.02903	0.00376876
RNASE13	193.684	150.349	161.53	55.0734	25.3772	43.3665	2.02862	1.13899e-17
COL16A1	9876.33	9689.77	9701.77	2289.92	2450.48	2435.54	2.02777	0
JPH1	658.673	643.731	668.656	144.561	184.206	154.36	2.02741	2.38983e-70
ARAP2	1529.51	1402.28	1522	358.74	371.197	362.364	2.02718	5.11722e-135
TRNAM-CAU_2	29.864	26.9725	23.8564	10.3025	0.314772	9.13293	2.02696	5.05327e-05
LOC114113956	270.555	276.663	251.068	54.9717	73.1227	67.4552	2.02576	2.78758e-39
DUSP27	640.666	612.471	693.643	170.035	143.903	164.073	2.02528	6.94562e-69
LOC114113891	39.5845	44.4969	37.4738	7.25365	10.261	11.9663	2.02327	1.44413e-09
SIT1	10.4545	11.3756	7.67253	0.704639	1.47112	4.73382	2.02293	0.00507253
PLN	368.718	287.981	294.708	72.7718	96.0303	65.1695	2.02282	1.81134e-30
RASGRP4	5.91492	9.23614	17.8181	3.37821	3.19947	1.27495	2.0226	0.0068048
MAMDC2	1936.45	1847.19	2222.3	512.318	475.019	492.509	2.02092	3.33486e-118
SYCP3	43.7399	25.5685	39.3535	5.54395	13.0622	7.88729	2.0205	7.73999e-07
SRPK3	785.589	575.072	834.553	175.892	159.347	206.668	2.0176	4.83518e-38
LOC101117789	386.732	370.872	344.206	86.1082	87.1101	98.7255	2.01554	1.8482e-50
LOC114118141	6.96997	9.09979	13.2559	1.58829	0.621574	4.73378	2.01532	0.00700061
ADGRG1	324.855	283.775	309.562	81.8203	90.2163	55.6759	2.0118	6.76077e-33
REM1	20.1723	28.8722	21.2974	3.1082	9.92686	4.15483	2.0106	3.2365e-05
LOC101110449	16.7398	10.6947	14.8078	3.30269	6.67892	0.39933	2.0086	0.00243542
CKB	1297.79	1441.56	1747.72	369.651	408.676	337.285	2.00784	2.85249e-66
MRC2	24423.5	26860.9	27613.1	6086.42	6812.93	6731.56	2.00677	1.39944e-216
GRIP1	346.8	323.435	293.706	60.2397	74.3244	105.011	2.00649	1.32169e-28
MIR143	97.0377	112.525	112.363	34.7186	22.4158	22.9027	2.00596	1.21911e-18
MTUS1	254.09	203.325	171.943	68.5052	35.5861	52.6607	2.00487	1.37829e-17
ANOS1	357.201	419.96	413.104	97.9763	89.8658	108.363	2.00456	2.58418e-47
GRASP	1431.15	1588.37	1564.15	345.323	388.533	408.478	2.00339	2.61877e-114
GRIA3	89.1047	83.71	85.5478	21.6088	27.3981	15.299	2.00299	1.76356e-16

## Sheet: down-regulated genes
Table S1 The q value and fold changes of down-regulated genes of preliferation and differentiation satge of sheep skeletal muscle satellite cell.
ID	D7-1(FPKM)	D7-2(FPKM)	D7-3(FPKM)	D0-1(FPKM)	D0-2(FPKM)	D0-3(FPKM)	Log2FoldChange	qvalue
LOC114108759	1.38778e-17	1.38778e-17	1.38778e-17	55.2789	49.4181	77.1601	-8.96812	3.94673e-30
LOC114108712	7.7232	5.29567	6.23284	3615.46	3031.94	3113.44	-8.96431	0
LOC101118895	5.1571	2.76702	4.90519	2100.31	2142.34	2092.02	-8.91239	0
CSF3	37.4678	52.7576	37.6519	10864	13051.6	12503.5	-8.15007	0
LOC101112122	44.1199	29.6312	17.2906	7774.64	7298.32	7904.61	-7.97737	0
LOC101110181	0.188682	0.173257	8.04257	300.353	319.05	1398.36	-7.76397	2.52325e-25
IL1RL1	1.43133	0.124156	4.66365	447.325	464.095	397.182	-7.59839	5.54139e-163
VNN2	1.38778e-17	1.38778e-17	1.38778e-17	17.901	25.4775	24.3181	-7.54949	3.22971e-13
LOC101117112	0.188731	6.00745	2.54491	522.884	499.638	513.807	-7.36657	1.53174e-199
KCNK17	1.38778e-17	1.38778e-17	1.38778e-17	21.0608	18.1708	13.3362	-7.18584	7.75985e-11
LOC114118858	0.0272071	0.0249869	1.17547	70.9575	76.1809	87.9614	-7.16458	4.35763e-41
AREG	2.4089	0.0499031	0.0431474	136.51	130.63	128.29	-7.08218	3.42205e-66
IL11	48.5257	50.9685	42.58	6103.4	6596.81	6575.74	-7.08197	0
FAM189A1	1.38778e-17	1.38778e-17	1.38778e-17	9.57131	15.8723	17.9964	-6.91313	1.07115e-08
IL1RAPL2	1.38778e-17	1.38778e-17	1.38778e-17	14.976	7.16231	21.4205	-6.91196	1.4553e-07
EPPK1	1.38778e-17	1.38778e-17	1.38778e-17	18.6362	11.5102	12.9507	-6.90179	6.35139e-09
HMX3	1.38778e-17	1.38778e-17	1.38778e-17	22.3479	11.5655	8.02482	-6.86249	3.38872e-07
LOC114108618	7.29086	2.68147	0.170997	403.096	409.94	382.865	-6.8189	7.0832e-159
LOC114110140	5.04112	4.95057	0.170985	337.309	402.049	433.336	-6.79056	3.33974e-129
LOC105602359	1.38778e-17	1.38778e-17	1.38778e-17	11.4949	14.2957	13.1526	-6.75861	2.38784e-08
PLVAP	1.38778e-17	1.38778e-17	1.38778e-17	20.6583	7.35652	9.86264	-6.71647	1.59929e-06
LOC101101848	1.38778e-17	1.38778e-17	1.38778e-17	11.5411	6.49855	19.2267	-6.68871	1.63036e-06
SNCA	1.38778e-17	1.38778e-17	1.38778e-17	19.7694	9.11658	8.23256	-6.68787	1.38127e-06
LOC105602911	95.2359	94.3248	111.838	10088.1	10528.2	9929.42	-6.66031	0
FOXA1	1.38778e-17	1.38778e-17	1.38778e-17	13.4006	14.4247	8.26917	-6.64798	2.62679e-07
LOC101109915	10.2902	5.51049	9.79167	878.187	832.334	793.161	-6.59324	2.75048e-266
MYOCD	0.188682	0.173257	8.04257	285.753	284.961	290.31	-6.53235	5.06105e-122
LOC101113538	4.7767	0.0995076	0.0860296	151.285	177.909	169.799	-6.51	1.46246e-74
TFF2	1.38778e-17	1.38778e-17	1.38778e-17	9.8702	4.08301	18.6642	-6.49275	3.72514e-05
IL1RL2	1.38778e-17	1.38778e-17	1.38778e-17	3.64598	9.29094	18.717	-6.44733	8.8532e-06
ITIH5	1.38778e-17	1.38778e-17	1.38778e-17	9.91605	5.83803	15.3071	-6.43133	7.96516e-06
GLP1R	8.96459	13.3873	30.7514	1614.28	1501.95	1521.09	-6.42395	0
LOC114110138	1.22519	0.024989	0.021607	31.4027	56.9709	48.5477	-6.38374	9.24632e-21
PCSK1	14.861	35.3041	38.7274	2558.84	2382.18	2475.25	-6.36791	0
MX2	67.0739	63.4335	38.6871	4880.61	4445.31	4589.13	-6.36155	0
HTR2C	0.18875	8.21648	0.149826	225.806	287.829	238.129	-6.33539	1.09898e-88
DIPK1C	1.38778e-17	1.38778e-17	1.38778e-17	7.27477	12.955	8.61051	-6.32927	6.55977e-06
HOPX	1.38778e-17	1.38778e-17	1.38778e-17	15.4974	5.94049	6.96926	-6.30592	4.20562e-05
TARSL2	1.38778e-17	1.38778e-17	1.38778e-17	4.61509	8.56134	14.6409	-6.27211	4.5536e-05
CLEC9A	1.38778e-17	1.38778e-17	1.38778e-17	10.947	3.39545	12.9629	-6.24501	9.38584e-05
LOC114117520	4.15588	4.05471	8.36281	448.644	435.208	381.745	-6.22033	1.59283e-147
DIO2	1.38778e-17	1.38778e-17	1.38778e-17	12.8294	4.29412	8.77388	-6.1737	7.42424e-05
ISG15	39.1673	70.5	33.486	3243.86	3480.01	3365.36	-6.13484	0
AJAP1	1.38778e-17	1.38778e-17	1.38778e-17	11.0249	7.8017	6.2843	-6.13146	3.7236e-05
IL6	482.733	506.269	470.156	31731.8	31510.2	29996.3	-5.99761	0
MAT1A	1.38778e-17	1.38778e-17	1.38778e-17	0	7.86577	15.8263	-5.98967	0.000244669
ESM1	27.6592	11.1382	17.495	1130.11	1257.43	1151.84	-5.96582	2.01535e-301
LOC114112034	1.38778e-17	1.38778e-17	1.38778e-17	1.2452	5.26423	15.8821	-5.9441	0.000244669
MX1	729.35	769.884	766.572	46488.7	46040.4	44601.8	-5.91894	0
RIPPLY2	1.38778e-17	1.38778e-17	1.38778e-17	8.44163	8.88326	3.18745	-5.84198	9.07222e-05
LOC114116077	1.38778e-17	1.38778e-17	1.38778e-17	6.62083	7.10767	6.52228	-5.82917	0.000242089
LOC101107004	1.38778e-17	1.38778e-17	1.38778e-17	4.81485	7.10797	8.22725	-5.8224	0.00032068
EDNRB	103.467	107.071	126.516	6509.27	6148.91	5756.9	-5.76885	0
UTF1	1.38778e-17	1.38778e-17	1.38778e-17	6.64516	3.6379	9.13328	-5.76646	0.000110185
TMEM37	1.38778e-17	1.38778e-17	1.38778e-17	2.17085	9.81357	7.4166	-5.76079	0.000282898
HERC6	20.357	27.9288	27.0758	1344.17	1305.68	1419.72	-5.74727	0
LOC105604530	1.38778e-17	1.38778e-17	1.38778e-17	9.41211	3.66365	5.7578	-5.72295	0.000189054
FGF19	1.38778e-17	1.38778e-17	1.38778e-17	5.76166	7.17291	5.75809	-5.71588	8.90074e-05
LOC114109005	1.38778e-17	1.38778e-17	1.38778e-17	6.66971	2.80521	9.18164	-5.70755	0.000250471
SYT14	1.38778e-17	1.38778e-17	1.38778e-17	5.7619	3.66411	9.18173	-5.70633	0.000180402
FBXO39	1.38778e-17	1.38778e-17	1.38778e-17	6.6943	7.2062	4.11714	-5.66143	0.000119035
GALNT6	8.18807	5.66986	16.6167	526.04	550.633	488.237	-5.65667	7.74177e-167
IL18RAP	1.38778e-17	1.38778e-17	1.38778e-17	8.55032	4.58896	4.15447	-5.60263	0.000260057
IRF8	1.38778e-17	1.38778e-17	1.38778e-17	4.90335	4.58943	7.5528	-5.58606	0.000193057
NTS	1.38778e-17	1.38778e-17	1.38778e-17	3.10858	2.85509	11.0232	-5.56576	0.00139759
SH2D1B	1.38778e-17	1.38778e-17	1.38778e-17	1.35338	2.85529	12.7753	-5.55452	0.00139759
IRF7	23.9596	35.9895	18.1126	1118.89	1345.23	1136.47	-5.52171	2.25633e-246
MMD2	1.38778e-17	1.38778e-17	1.38778e-17	4.02401	4.61898	7.60018	-5.51778	0.000352593
LOC114108665	99.7239	104.575	127.528	4915.03	5282.33	4818.55	-5.49666	0
TRNAK-CUU_11	1.38778e-17	1.38778e-17	1.38778e-17	4.06817	7.34708	3.43283	-5.3887	0.00103173
C1QL2	1.38778e-17	1.38778e-17	1.38778e-17	0.549289	8.2448	5.97356	-5.36849	0.00267047
NGB	1.38778e-17	1.38778e-17	1.38778e-17	0.549289	8.2448	5.97356	-5.36849	0.00267047
ADIRF	1.38778e-17	1.38778e-17	1.38778e-17	13.3042	0.440989	1.03006	-5.35064	0.00267047
MMP1	26.5306	31.6895	26.2264	1166.82	1127.37	1142.89	-5.34209	0
CPN1	1.38778e-17	1.38778e-17	1.38778e-17	10.5174	1.25514	2.6396	-5.33539	0.00267047
ANKRD63	1.38778e-17	1.38778e-17	1.38778e-17	3.19005	9.18497	1.82424	-5.31772	0.00267047
IFI44	40.0391	41.4695	52.5282	1935.74	1741.46	1670.35	-5.31273	0
WFDC2	1.38778e-17	1.38778e-17	1.38778e-17	3.19017	6.48876	4.3123	-5.30749	0.000965815
SLC6A3	1.38778e-17	1.38778e-17	1.38778e-17	0.563739	10.0897	3.4708	-5.30238	0.00375384
ADRB3	1.38778e-17	1.38778e-17	1.38778e-17	5.0233	7.42193	1.0588	-5.24652	0.00375384
BARX2	1.38778e-17	1.38778e-17	1.38778e-17	6.85488	1.27735	5.20652	-5.23301	0.00346016
PRRT1	1.38778e-17	1.38778e-17	1.38778e-17	3.21168	5.63149	4.35388	-5.2268	0.00142265
LOC114110959	1.38778e-17	1.38778e-17	1.38778e-17	4.11454	2.98664	6.06613	-5.22294	0.00156735
LOC105606856	1.38778e-17	1.38778e-17	1.38778e-17	5.93748	0	7.80013	-5.21892	0.00375384
GPR101	1.38778e-17	1.38778e-17	1.38778e-17	2.31764	4.74316	6.06625	-5.2181	0.00183317
LOC114110988	1.38778e-17	1.38778e-17	1.38778e-17	3.2118	2.98672	6.93101	-5.21685	0.00199522
CLDN1	5.31851	5.20349	6.14833	194.648	238.002	190.962	-5.19944	1.59456e-75
LOC114118679	1.38778e-17	1.38778e-17	1.38778e-17	11.515	0.478958	1.08746	-5.18157	0.00532871
LOC101106173	1.38778e-17	1.38778e-17	1.38778e-17	5.04898	6.56157	1.0877	-5.1616	0.00532871
LOC114115080	1.38778e-17	1.38778e-17	1.38778e-17	4.13827	5.66633	2.71167	-5.14939	0.00255529
ADAMTS13	1.38778e-17	1.38778e-17	1.38778e-17	2.33733	8.36364	1.88907	-5.14909	0.00532871
CGAS	1.51796	3.77256	3.66195	166.574	101.944	56.9578	-5.13293	6.15201e-23
KRT23	1.38778e-17	1.38778e-17	1.38778e-17	1.45411	4.77605	6.11448	-5.1278	0.00413225
MGAM	0.0272085	1.20525	0.0216063	20.9376	24.1901	11.5069	-5.11674	6.65154e-09
ALX4	1.38778e-17	1.38778e-17	1.38778e-17	7.8366	4.80902	0	-5.0884	0.00532871
WIF1	40.6811	62.8803	49.7071	1761.73	1816.29	1611.75	-5.07706	0
CD38	1.38778e-17	1.38778e-17	1.38778e-17	6.91329	1.3224	3.58922	-5.06503	0.00766068
LOC101118250	1.38778e-17	1.38778e-17	1.38778e-17	5.99255	3.04314	2.74874	-5.06395	0.00462768
TRNAV-CAC_5	1.38778e-17	1.38778e-17	1.38778e-17	2.35766	6.59984	2.74891	-5.05427	0.00578689
ANKS4B	1.38778e-17	1.38778e-17	1.38778e-17	1.4719	5.70249	4.44033	-5.04405	0.00593809
UGT8	1.38778e-17	1.38778e-17	1.38778e-17	8.79619	0	2.78675	-4.97889	0.00766068
LOC101112936	79.5281	99.9613	76.3213	2850.16	2658.44	2530.65	-4.97225	0
LOC105606212	1.38778e-17	1.38778e-17	1.38778e-17	6.02133	2.20118	2.78687	-4.96838	0.00861902
FOXL1	1.38778e-17	1.38778e-17	1.38778e-17	5.10251	1.34573	4.48511	-4.95798	0.00931993
CCDC68	1.38778e-17	1.38778e-17	1.38778e-17	5.10251	1.34573	4.48511	-4.95798	0.00931192
LOC101105214	1.38778e-17	1.38778e-17	1.38778e-17	5.10251	1.34573	4.48511	-4.95798	0.00931126
TRNAL-CAA_5	1.38778e-17	1.38778e-17	1.38778e-17	3.27919	3.07279	4.4852	-4.95326	0.00623077
ACP4	1.38778e-17	1.38778e-17	1.38778e-17	2.3785	3.95474	4.48525	-4.95071	0.00665214
LOC101102156	155.598	110.987	132.61	4010.08	4133.73	4204.2	-4.95058	0
IL18R1	97.9879	30.4847	83.1503	2264.3	2063.28	2088.7	-4.91504	2.85822e-116
CXCR1	1.38778e-17	1.38778e-17	1.38778e-17	5.13018	3.10285	1.99184	-4.86558	0.00798553
CLEC1A	0.162011	4.83595	2.5049	75.5168	67.769	86.5483	-4.8412	3.94982e-33
OXT	63.1516	96.6357	66.4364	2101.83	2176.35	2113.98	-4.81784	0
IFI44L	170.979	114.093	146.039	4063.81	4069.97	4007.43	-4.815	0
C1H3orf52	0.0543293	0.0498945	2.31941	27.4987	32.9583	18.7895	-4.7701	1.2875e-12
IFI6	287.582	363.801	393.109	9484.24	9881.06	9133.17	-4.76804	0
PTGS2	2266.78	2158.56	2120.42	60825.5	59174.4	57251.1	-4.7592	0
SLAIN1	0.054335	2.37307	0.0431445	14.9775	29.4773	33.0811	-4.73397	8.42177e-11
WNT1	4.7767	0.0995076	0.0860296	55.3708	52.368	36.7018	-4.72294	6.72201e-20
BST-2B	97.2089	80.0532	76.2619	2200.78	2264.52	2195.74	-4.7152	0
TNFSF10	1.63804	5.05629	6.01298	152.744	108.257	81.8946	-4.70943	1.31126e-31
BATF3	0.215392	9.38645	0.170963	80.8787	98.3476	89.0958	-4.66477	1.27239e-34
EPSTI1	16.6057	29.9561	22.3844	609.732	591.762	539.206	-4.64912	1.41997e-157
RSAD2	39.5375	44.4514	36.3049	1033.23	986.406	989.142	-4.64155	1.66236e-261
RUFY4	0.0272085	1.20525	0.0216063	15.0715	9.85145	15.6142	-4.6395	1.4804e-07
DDX58	398.773	417.904	475.152	10779.5	10099.2	10266	-4.59009	0
PROKR2	0.0272085	1.20525	0.0216063	7.90373	16.0668	14.8508	-4.57678	8.90956e-07
LOC114115797	12.1125	2.8874	1.58439	125.814	127.903	148.912	-4.56659	1.04067e-47
SLCO4A1	46.8374	76.0307	75.9658	1394.03	1635.06	1659.87	-4.5545	1.01437e-238
CBLN4	2.53556	0.0994905	2.41868	41.4519	61.742	25.0762	-4.55323	4.1908e-14
LOC114113694	127.361	110.617	100.073	2492.6	2755.17	2583.08	-4.53392	0
AQP4	1.22519	0.024989	0.021607	11.5401	14.3598	11.5439	-4.52621	3.17575e-07
PCDH11X	20.2264	8.40701	14.8494	359.022	307.589	331.708	-4.50958	5.46235e-101
MYB	8.47823	2.72497	0.192078	89.7458	94.0777	84.2383	-4.49778	1.48123e-36
IL13RA2	12.8022	10.2889	7.71012	218.811	246.534	227.76	-4.48094	7.95922e-82
LOC101118184	2.4089	0.0499031	0.0431474	16.2107	19.4864	27.9204	-4.45163	7.05734e-10
LYN	0.054335	2.37307	0.0431445	19.8272	22.1427	21.1861	-4.44419	5.46338e-11
RTP4	22.9765	32.7818	27.3146	604.86	639.704	569.426	-4.44235	2.62286e-163
CD83	7.83336	8.80631	5.18506	149.944	181.881	143.46	-4.42747	4.68404e-55
LOC101115172	4.91565	2.58963	0.12864	69.8493	52.3045	50.3528	-4.426	8.27448e-23
LOC101123670	0.0272085	1.20525	0.0216063	8.94544	6.62395	17.7484	-4.35382	3.11129e-05
TMEM71	2.53558	2.48882	0.0860238	46.5637	30.2022	30.0154	-4.28888	2.07405e-14
IFIT1	764.703	662.009	627.311	14149.9	13331.7	12554.9	-4.28515	0
LOC101112306	85.7949	99.1272	81.1565	1921.38	1629.85	1595.63	-4.27229	1.72269e-260
ZIC5	0.0813798	3.54079	0.064615	42.9075	15.5009	22.0678	-4.26696	1.096e-08
LOC114117268	0.503036	11.1656	11.9613	157.977	162.681	146.089	-4.24573	9.3271e-53
MPO	0.135205	2.54054	3.56859	42.4826	34.0052	45.9144	-4.18515	6.0576e-18
EREG	318.938	400.746	417.063	7186.21	6905.86	6460.08	-4.17472	0
TGFA	8.80503	20.067	19.484	301.59	281.991	258.038	-4.10564	4.67962e-82
AQP3	0.161978	0.14874	6.8972	32.2767	44.7605	60.2065	-4.10002	1.08713e-14
ADRA2A	22.1848	5.85868	9.02756	202.28	183.461	249.793	-4.08282	6.00443e-48
CYP1A1	36.0241	47.8908	36.3046	657.775	673.414	676.967	-4.05862	1.31031e-173
LOC105604541	0.0813671	0.0747232	3.46325	16.0917	21.0649	31.0587	-4.03081	2.27154e-09
LOC101103958	4.7767	0.0995076	0.0860296	28.1343	42.2698	18.4021	-4.02033	1.66757e-09
LOC114114482	226.143	171.181	186.355	3278.44	3166.63	3026.52	-4.02028	0
LUZP2	20.7969	38.6724	28.5952	489.759	500.132	437.509	-4.01114	2.57801e-114
HMGA2	82.1379	70.9298	109.631	1368.89	1385.8	1441.95	-3.9938	8.34666e-244
INSYN2B	0.0543293	0.0498945	2.31941	14.0235	18.4582	12.8355	-3.97008	3.52755e-07
SPINK5	13.7625	5.55148	7.59578	147.342	162.029	117.001	-3.97004	3.93916e-41
LOC101117955	216.291	229.475	283.862	3872.1	3832.14	3729.39	-3.96762	0
RGS2	124.145	137.96	171.513	2344.67	2316.01	2063.77	-3.95198	1.23172e-292
TMEM273	13.2312	8.32836	19.2126	227.614	219.451	183.727	-3.93577	7.5945e-60
CSF2	7.60813	4.05485	5.03099	66.0548	108.967	83.7571	-3.93012	6.44332e-26
LOC105605445	118.014	100.355	89.0117	1616.61	1504.13	1564.68	-3.93001	2.08266e-281
PARP12	124.28	152.234	117.466	1907.04	2014.08	2005.73	-3.91039	0
NPR3	528.682	625.205	528.859	8727.2	8238.4	8316.15	-3.90898	0
LOC114109072	0.0272071	0.0249869	1.17547	6.50567	9.60266	8.00981	-3.90277	0.000214681
ITGAD	4.74507	5.78364	23.3641	144.951	185.146	182.897	-3.88494	1.12672e-34
LOC114114483	196.172	232.471	169.076	2998.11	2872.32	2942.98	-3.8821	0
LOC114116117	4.20297	9.76539	3.93962	120.002	77.0087	71.3081	-3.87954	6.23421e-24
LOC114110446	0.0543293	0.0498945	2.31941	17.7503	13.2901	11.311	-3.87293	1.55123e-06
PNP	371.371	397.204	375.649	5932.67	6174.2	4662.13	-3.87291	0
LOC106991997	1.38514	1.35123	2.41867	23.8957	30.3205	24.6126	-3.85508	3.75337e-12
MIR221	6.46804	7.46837	2.75909	95.6715	70.8282	77.0253	-3.84309	2.14963e-28
HPSE	1.51796	3.77256	3.66195	36.8501	46.6786	48.7663	-3.83368	1.5196e-17
FOSL1	347.719	321.617	403.019	4869.69	5220.99	5186.32	-3.83125	0
LBH	137.782	122.976	143.108	1933.63	1901.74	1890.31	-3.82407	0
OLR1	38.8492	41.5022	22.1664	482.716	504.761	460.887	-3.81765	3.5261e-113
LOC114115771	1.22519	0.024989	0.021607	9.27697	4.3962	8.94789	-3.80659	0.000791246
XAF1	54.989	50.3647	53.2542	722.668	769.595	700.569	-3.78683	6.38872e-170
ADCYAP1	86.2685	103.106	91.8504	1259.22	1345.21	1256.34	-3.77736	1.73595e-245
NLRP3	172.477	131.888	176.082	2204.46	2214.02	2122.96	-3.76567	0
IFIH1	392.589	373.01	319.046	5067.29	4834.29	4741.34	-3.75546	0
LOC114114868	0.241918	7.2404	3.74749	63.0416	48.4085	47.6078	-3.74867	5.4832e-19
NOBOX	2.92971	4.01094	8.31362	72.4607	48.6998	87.4948	-3.73513	7.68799e-20
SV2C	3.0967	9.87834	7.39137	77.1883	104.973	93.6873	-3.73069	2.67965e-30
LOC105607410	2.92979	7.41375	4.99014	69.8566	64.1772	71.9563	-3.71658	1.42849e-26
CLDN4	0.054335	2.37307	0.0431445	11.5405	10.8373	14.9375	-3.69138	8.88672e-06
ELMOD1	10.0572	0.39075	9.61004	87.1302	79.5981	98.9768	-3.67614	4.00016e-28
LOC114116130	0.0272071	0.0249869	1.17547	9.35667	4.47613	6.52204	-3.66036	0.00166087
HSPB9	1.22519	0.024989	0.021607	5.71547	8.88375	5.67765	-3.65328	0.00136049
LOC105614607	0.0543322	1.25857	1.2212	8.88091	9.14695	17.6015	-3.62364	1.60347e-05
LOC114116088	46.9885	28.9032	27.9041	433.999	403.194	434.593	-3.61232	1.62744e-97
RAB39B	0.188682	0.173257	8.04257	41.8649	31.7344	38.8843	-3.60408	8.79955e-13
LOC114108725	9.59477	12.8072	14.6366	164.396	145.322	142.536	-3.59625	1.52443e-48
IL1R2	134.762	166.19	170.085	1769.64	1963.57	1874.57	-3.57152	1.09531e-268
FAM221A	2.4089	0.0499031	0.0431474	9.82464	8.33084	15.9765	-3.55966	3.17264e-05
CNIH3	1.71367	11.8637	1.55577	59.7478	58.0329	63.9345	-3.53507	1.14258e-19
PCOLCE2	1116.68	1070.93	1207.63	13052.8	13359.8	12890.2	-3.53255	0
LOC101118990	0.0272085	1.20525	0.0216063	2.18816	10.7486	5.75838	-3.53201	0.00961742
LOC114110311	3.43625	14.8659	13.3472	129.921	126.117	116.978	-3.53158	5.08036e-38
HMGA1	502.868	491.601	470.219	5586.52	5652.79	5682.21	-3.53036	0
LOC114118709	0.054335	2.37307	0.0431445	6.25802	12.7535	14.3077	-3.52666	6.46614e-05
LOC114109613	0.0543293	0.0498945	2.31941	7.16971	18.1339	7.58284	-3.51092	0.000181505
DRD3	4.91561	0.148791	2.50493	32.5736	37.7628	20.7698	-3.50789	3.15036e-10
ITGA2	101.597	112.305	100.693	1247.04	1157.82	1171.74	-3.50577	3.03992e-217
B4GALNT4	20.5679	13.3046	17.3349	148.31	241.484	192.794	-3.4994	4.62779e-38
LOC114111405	0.0272085	1.20525	0.0216063	4.88032	10.7873	2.47263	-3.48949	0.00962982
LOC101117691	4.7767	0.0995076	0.0860296	10.9173	26.6178	23.8043	-3.48476	1.63326e-06
HES4	9.30098	12.506	7.6725	93.7085	114.413	124.803	-3.48465	1.31654e-33
IL31RA	4.84824	1.39338	0.107368	21.2673	13.034	41.6922	-3.48247	2.0945e-06
LOC101105785	0.0813671	0.0747232	3.46325	9.49339	13.1189	23.8078	-3.47771	2.66348e-05
MAP2	43.254	24.0565	29.9897	386.33	340.068	359.403	-3.47626	2.53109e-82
LOC114116078	0.054335	2.37307	0.0431445	10.7979	12.8179	8.45432	-3.4742	3.30482e-05
LOC101102272	0.0543322	1.25857	1.2212	7.19052	14.5967	10.1379	-3.46881	4.81245e-05
GAL	31.2698	36.3405	50.9085	390.774	452.538	471.462	-3.46508	4.3037e-86
LOC114117297	5.99731	16.1539	13.4793	131.198	122.974	142.685	-3.45871	2.90599e-40
GPR68	71.2109	61.3171	123.052	960.074	959.72	882.146	-3.45	2.77995e-88
BHLHA15	43.8971	32.6647	36.086	371.038	420.128	437.66	-3.44469	2.49478e-91
LOC114116050	41.0343	49.3657	38.8223	480.575	442.446	481.451	-3.43937	3.69452e-110
LOC101105064	574.353	567.56	565.076	5937.5	6516.46	6007.96	-3.43489	0
CMPK2	412.872	403.621	422.089	4356.58	4457.25	4582.17	-3.43468	0
F2RL1	71.7015	47.7208	113.252	741.19	928.462	815.913	-3.41253	1.19951e-61
BST-2A	14.8376	20.2189	17.3752	181.698	196.666	182.328	-3.41043	1.97355e-56
GREM1	1824.73	1817.81	2025.05	19651.4	20048.8	19639.4	-3.38779	0
GRIN2A	4.42442	12.2886	7.51615	74.033	95.2552	87.8893	-3.38559	5.94492e-27
TINAGL1	338.846	370.206	425.319	3707.13	4098.45	3958.3	-3.37303	0
CLDN3	0.054335	2.37307	0.0431445	1.11528	21.8967	6.89688	-3.35319	0.00298893
NR4A3	53.8615	46.9192	58.9507	498.248	549.122	576.567	-3.34286	1.2025e-110
BDKRB2	83.5713	94.6131	92.7367	920.635	919.042	912.623	-3.34273	1.38178e-183
LOC114113959	0.0813798	3.54079	0.064615	7.82599	23.0505	11.3125	-3.33682	0.000188507
LOC114117015	15.2506	29.7465	18.8519	202.95	197.375	248.609	-3.33643	1.07212e-48
VGF	380.851	390.605	416.633	3524.15	4124.31	4253.94	-3.32403	0
LOC101119545	8.92111	5.34029	6.27368	73.384	59.8407	74.3568	-3.32002	3.1555e-23
STC1	92.3342	136.287	142.317	1270.84	1256.41	1180.52	-3.31805	8.84826e-156
CD55	9.1972	12.3994	5.32784	94.1761	95.7853	78.5533	-3.30379	6.422e-28
LOC114116075	168.141	263.849	225.144	2410.72	2016.12	2058.06	-3.30124	1.98735e-146
SHISA3	14.6979	3.07227	5.22181	70.2167	90.1522	68.5986	-3.29177	3.38969e-20
SCARA5	2.47492	0.0747361	1.26235	16.8911	8.98301	14.7637	-3.28706	1.59141e-05
LOC105616272	3.84633	2.6364	2.54493	33.5015	28.1589	28.2695	-3.27727	1.32287e-11
IGFBP3	560.058	621.526	798.493	5886.88	6526.64	6716.96	-3.27144	4.27974e-219
THBD	1952.01	2094.05	2524.71	19903.8	21769.9	21705.8	-3.26956	0
UPP1	4.46658	14.5835	6.42906	108.022	77.5237	63.8555	-3.26911	8.76595e-19
PLEKHD1	8.14024	14.7561	6.53893	84.9239	83.3135	117.731	-3.2644	1.04405e-24
SCT	0.054335	2.37307	0.0431445	3.73208	9.44203	14.6411	-3.26275	0.00153679
LOC101102669	26.5183	11.1381	18.6183	203.897	197.138	140.215	-3.25717	8.74818e-34
GCA	75.1802	57.1325	98.4584	689.683	755.159	734.703	-3.23551	1.01854e-107
LOC101104661	1582.74	1604.15	1720.81	15942.4	15345.4	14864.3	-3.23288	0
TNFSF13B	27.0962	11.9364	5.77064	157.054	126.583	140.207	-3.22784	4.24472e-26
PILRA	6.82876	10.0908	8.6766	92.1631	81.1662	68.1591	-3.22144	7.77642e-25
LOC114115961	1.28354	0.0498988	1.2212	14.6367	5.99432	6.20929	-3.2191	0.000744316
LOC101103965	1076.98	1102.39	1067	9952.65	10202.5	10074.9	-3.21904	0
LOC114115778	49.8435	24.6173	41.8416	394.072	326.93	364.809	-3.21787	3.64053e-64
CCDC85B	400.308	488.145	507.55	4185.28	4306	4480.15	-3.21478	0
LOC101112343	6.62872	4.18035	9.60997	75.5811	70.6643	46.3478	-3.21385	1.17203e-17
MMP12	0.241955	10.5568	0.192033	40.1704	44.0721	24.9704	-3.20682	2.7947e-07
CXCL8	7094.59	7447.52	6701.24	67062.8	66921.8	61350.1	-3.20089	0
PSMB11	0.0543322	1.25857	1.2212	9.15173	5.12953	12.1499	-3.19906	0.000578984
LOC114113910	17.0798	0.485664	7.55649	98.5101	59.9066	78.8991	-3.19217	5.71791e-13
RGS7BP	45.2639	40.9147	31.6939	332.284	378.019	365.757	-3.18872	1.14973e-79
SLAMF7	5.2124	3.96621	4.9483	41.3594	38.9208	50.5098	-3.18519	3.11134e-15
CHODL	139.915	113.267	141.744	1216.63	1156.93	1219.44	-3.18422	1.36989e-186
LOC114115418	3.39997	3.27583	23.1962	100.201	103.256	73.4317	-3.17414	8.34755e-12
SLC35F1	2.4089	0.0499031	0.0431474	11.9131	5.15505	8.77398	-3.163	0.000792927
PTX3	12667.4	12150.2	12455.6	112429	113631	107394	-3.16127	0
HTR1B	88.0492	101.337	73.0278	677.795	804.79	838.796	-3.14406	2.1587e-104
LOC114117108	0.108338	3.60435	1.30047	13.9559	22.7941	11.0571	-3.13676	9.96743e-06
LOC114111067	0.054335	2.37307	0.0431445	11.94	9.56837	3.80566	-3.13466	0.00191027
LOC105603633	0.0543293	0.0498945	2.31941	11.9402	7.80152	5.45073	-3.13322	0.00105172
LOC105610091	0.0543293	0.0498945	2.31941	4.6916	12.2412	7.96854	-3.11666	0.00139744
LOC101117184	14.3995	30.1579	29.2728	193.482	236.717	213.28	-3.11306	9.22675e-46
TRNAS-GGA_79	1.28354	1.25857	0.0431459	2.92436	12.2416	9.66992	-3.10247	0.00285427
TACSTD2	15.8737	32.7803	34.0424	241.104	251.169	219.487	-3.09508	1.23589e-50
LOC114116102	1.33621	0.0747296	2.37122	13.4253	15.3461	6.64983	-3.09193	0.000229621
LOC101120084	7.42377	0.246473	4.90522	45.5185	27.4618	38.1223	-3.08294	9.3695e-11
LOC101121820	18.175	36.0925	26.1109	223.28	241.713	219.343	-3.0819	1.05964e-52
KCNK3	0.0813756	2.43342	1.26234	11.6106	5.71447	17.6494	-3.07007	0.000505949
FOXC2	0.215392	9.38645	0.170963	29.9595	31.7416	25.877	-3.05382	1.20263e-07
TDRKH	5.04102	0.197764	4.81459	37.2134	32.6435	17.6428	-3.05334	4.32712e-08
LOR	20.3111	25.5957	28.1547	162.64	234.017	217.217	-3.04408	2.14085e-39
DNAH8	6.52271	2.92548	8.41073	56.1625	48.7644	43.1211	-3.02342	1.51566e-15
MT3	0.0543293	0.0498945	2.31941	3.84166	10.5272	8.90407	-3.02059	0.00283383
DLX3	9.9333	0.342971	7.30384	39.1564	54.8253	53.858	-3.01965	5.04349e-13
MAFF	292.332	231.726	261.44	2152.22	2181.29	2013.47	-3.0141	1.45949e-233
NCCRP1	0.054335	2.37307	0.0431445	15.7114	5.26192	2.28813	-3.01092	0.00998177
PPP1R16B	5.04107	2.68141	2.58339	17.4637	27.434	40.2803	-3.00845	4.79648e-08
HSPA5	22603.4	21709	20166.8	175287	175800	167040	-3.00643	0
KCNA6	0.108332	2.48878	2.41867	11.3644	14.1107	17.9961	-3.00373	8.5986e-06
SLC1A1	4.7767	0.0995076	0.0860296	12.264	15.8714	15.4448	-3.00216	1.67978e-05
LOC101120447	1.78626	4.09733	11.7077	52.6623	38.503	53.2027	-2.9909	9.60127e-13
PARP14	646.086	642.742	502.273	4832.63	4603.09	4795.85	-2.99063	1.79504e-293
LOC114118435	7.88688	12.2321	2.91676	51.6611	71.7634	61.3304	-2.98367	6.91043e-17
TSPAN15	26.5454	59.7372	74.8042	385.098	437.441	458.244	-2.98365	1.26016e-37
EN2	2.4089	0.0499031	0.0431474	10.1909	4.39606	8.09427	-2.97762	0.00317676
E2F8	198.499	112.454	156.089	1244.87	1260.58	1173.26	-2.97612	5.93134e-97
LOC101122148	15.1161	20.5078	24.3344	124.666	184.508	161.879	-2.96448	3.015e-31
LOC114116224	5.04105	1.5097	3.70557	31.9272	24.0768	26.134	-2.96154	2.03013e-09
APOLD1	82.7601	98.5035	102.217	770.174	684.735	737.583	-2.94884	1.21352e-119
ADAM8	450.269	560.837	651.957	3788.38	4633.4	4353.31	-2.94065	2.12047e-154
MCIDAS	14.885	19.1295	19.6556	143.198	123.452	146.164	-2.93494	2.54132e-36
LOC114117391	1.28354	1.25857	0.0431459	7.48032	8.81493	5.59972	-2.93057	0.00163697
KLF14	2.4089	0.0499031	0.0431474	6.57389	6.16548	8.99329	-2.92065	0.00290242
LINGO2	0.0543293	0.0498945	2.31941	4.77281	6.16578	10.7144	-2.91896	0.0045946
IFIT3	250.821	220.196	217.506	1831.35	1722.92	1648.06	-2.91743	2.95856e-206
TRIM6	0.054335	2.37307	0.0431445	2.99519	7.92879	10.7146	-2.90925	0.00755518
LOC114115458	8.1883	10.2885	12.1918	82.5707	70.2636	79.8824	-2.90925	4.02409e-23
RASD2	0.108321	0.0994735	4.60751	22.4062	9.00793	8.91993	-2.9035	0.00104796
LOC114109074	2.53556	0.0994905	2.41868	7.86515	14.234	18.1777	-2.89059	0.000110375
TMEM190	102.291	69.7586	91.3974	687.103	623.737	640.545	-2.88724	5.58831e-99
ERC2	0.215304	0.197697	9.18826	29.3543	23.3706	24.6864	-2.88662	9.88661e-07
LOC101117868	0.054335	2.37307	0.0431445	5.69292	9.74059	5.63844	-2.87723	0.00375344
CDCA7	154.582	196.277	137.929	1183.16	1179.64	1181.69	-2.85772	1.3711e-137
GPRC5A	217.901	220.256	252.678	1636.49	1641.64	1717.5	-2.85302	5.61919e-212
LOC105603750	135.16	129.889	131.394	985.168	901.496	959.074	-2.84281	6.82851e-149
P2RY2	70.0441	63.9889	51.6947	363.263	481.735	488.778	-2.84257	9.55505e-58
CADM1	721.815	706.643	734.29	5239.7	5076.7	5155.07	-2.83838	0
PAQR9	10.9053	3.52799	25.8285	81.2706	95.9276	115.021	-2.83146	1.73623e-13
TRNAS-GGA_4	2.4089	0.0499031	0.0431474	10.2735	5.34753	4.83897	-2.83105	0.00679122
RNF148	0.0813714	1.30662	2.37122	6.35742	7.6268	15.4056	-2.82577	0.000877534
LOC114109530	0.054335	2.37307	0.0431445	6.62076	7.9939	5.67757	-2.82489	0.004151
LOC101114938	0.0543293	0.0498945	2.31941	4.81479	7.99422	7.37253	-2.82157	0.00462298
PARM1	103.249	115.097	111.404	748.028	800.669	782.845	-2.82053	2.11919e-130
LOC105602163	1.38513	0.099482	3.51783	4.38512	23.2438	10.6648	-2.81577	0.00279201
NRXN2	0.054335	2.37307	0.0431445	3.91967	7.99438	8.22734	-2.81361	0.00594551
DHX58	180.751	256.165	301.599	1696.26	1676.7	1820.38	-2.81225	5.32659e-100
CRELD2	877.55	868.687	939.257	5952.12	6335.69	6572.01	-2.81175	0
ACKR4	40.6802	58.2789	54.2376	395.036	372.247	310.961	-2.81132	1.13944e-57
DPF3	0.0813756	2.43342	1.26234	12.7203	5.91467	10.3037	-2.80425	0.0013351
WNT5A	5507.44	5291.77	6247.48	37854	40551.8	40542.1	-2.80265	0
TOR4A	20.1677	12.996	9.1702	88.2573	104.366	103.487	-2.79908	3.83617e-25
GRIA1	76.1576	79.1973	69.8377	520.898	507.439	538.532	-2.79766	3.66807e-99
PECAM1	2.64607	4.83602	0.128632	16.4405	24.2255	14.8592	-2.79659	4.95355e-06
LOC101122637	2.92971	4.01094	8.31362	37.4916	44.9811	25.8241	-2.7931	1.00953e-09
FOXF1	371.395	359.507	347.443	2402.22	2554.46	2512.75	-2.79229	0
LOC101110457	263.686	266.263	291.452	1796.29	1976.86	1895.04	-2.78588	1.67652e-217
LOC114109689	13.7626	7.86327	5.32794	51.6053	82.9584	53.0259	-2.78447	2.05494e-13
C1H1orf210	2.53556	0.0994905	2.41868	11.5414	3.95184	21.8193	-2.76934	0.00276526
C5H19orf66	81.1664	59.8115	60.0809	416.768	491.865	462.834	-2.76897	2.341e-71
SOD2	2432.49	2463.52	2422.19	17125.5	16844.4	15873.9	-2.76777	0
OSCAR	66.8699	47.0395	49.9904	355.908	390.581	368.879	-2.76521	6.84554e-69
CBLN2	31.1767	30.5473	22.8343	188.554	199.858	179.759	-2.74527	4.60733e-44
DUSP6	507.301	490.836	593.651	3531.06	3664.24	3450.78	-2.74058	1.24174e-292
LOC101113632	79.1956	66.9248	98.8769	562.046	563.604	513.891	-2.73931	2.06754e-81
LOC114116087	21.0933	20.6472	22.225	140.269	157.727	130.474	-2.73795	1.08349e-34
LOC101120702	0.554223	7.86239	17.5594	54.4666	80.6671	44.3641	-2.73737	5.55986e-08
GRIN2B	0.108332	2.48878	2.41867	9.78	12.6568	13.321	-2.72547	0.000130179
FAM71E2	5.2661	2.84804	7.21174	37.6273	31.1793	34.3211	-2.72144	5.53381e-11
LOC101119679	74.4011	57.4543	111.318	538.476	558.302	508.26	-2.71867	5.44584e-54
LOC101121387	15.8342	31.5914	33.9994	147.211	185.443	203.652	-2.70959	1.8161e-28
LOC101122819	5.31844	2.88714	8.36283	37.4296	37.8981	34.827	-2.70366	2.62699e-11
NRG1	1975.32	2032.03	2006.96	13292.6	12450.3	13240.6	-2.6963	0
CALCR	0.162011	4.83595	2.5049	19.2703	12.0824	20.1123	-2.69108	1.80972e-05
CLDN16	2.64604	2.58958	2.50491	13.8483	21.7361	15.8861	-2.69056	5.75582e-06
IL36B	26.6254	28.3447	31.9289	162.51	222.671	176.757	-2.688	1.14217e-34
COL10A1	0.26837	6.18185	6.01296	28.2481	20.5305	35.2758	-2.685	1.05562e-07
LOC114109692	0.188692	1.47217	6.95503	11.8595	29.3795	18.0204	-2.68457	0.000124222
LOC114108784	4.91565	2.58963	0.12864	12.0543	20.8519	18.4176	-2.68257	2.0077e-05
NT5E	652.282	637.472	675.813	4299.28	4148.28	4168.24	-2.68177	0
TK1	313.414	184.077	348.291	1659.49	1942.06	1818.4	-2.6786	1.72695e-58
PTGDR	23.9116	35.9367	16.9377	160.998	167.944	164.403	-2.6784	4.60243e-34
MBOAT1	415.396	517.617	465.856	2980.36	2987.96	2934.57	-2.66931	1.68005e-261
GBP6	9.3008	9.09997	11.0353	66.7147	52.6616	69.4038	-2.6683	3.11571e-17
LOC101106683	2.646	0.148765	4.71647	14.7705	17.3544	18.4586	-2.66817	9.33746e-06
LOC101107947	1.38516	3.60437	0.0860209	13.4512	8.32999	12.5556	-2.66324	0.000430762
HS3ST1	12.4443	3.07217	7.47554	42.734	64.4332	40.6569	-2.66239	7.46394e-11
LOC114109693	2.97275	7.46819	6.14829	40.2424	29.3398	36.6776	-2.65151	3.13569e-10
EPHA7	17.9601	29.0204	27.0347	141.359	159.332	164.462	-2.64458	2.8298e-34
FGF21	32.9924	41.5086	60.4332	232.432	339.115	274.28	-2.6425	1.28692e-32
TRNAE-UUC_68	2.47492	0.0747361	1.26235	8.26798	9.53644	7.92729	-2.63772	0.00214831
CHRNB4	12.4445	7.72251	2.91683	41.9025	51.4565	51.5077	-2.63281	2.21824e-12
ETV1	459.155	561.955	545.528	3300.64	3162.23	3191.17	-2.62254	2.924e-260
NXT1	454.616	476.267	492.403	2690.69	3101.21	2910.14	-2.61167	1.76254e-244
SPRY4	183.845	174.942	231.936	1188.73	1208.88	1217.03	-2.61153	5.74513e-130
AVPI1	421.447	432.777	449.136	2537.48	2794.47	2633.57	-2.61103	1.06133e-268
KCNJ14	7.99089	15.6993	1.77262	39.7875	48.3789	70.7958	-2.61088	9.94813e-09
UHRF1	1092.56	1197.88	1300.09	7091.68	7530.11	7288.24	-2.60872	0
SEMA6B	25.2196	22.3666	32.8398	103.478	204.199	185.116	-2.60742	1.25075e-18
TTPA	1.33621	0.0747296	2.37122	10.1113	10.4567	4.62425	-2.60644	0.00242607
HUNK	56.6366	25.2605	58.3579	284.105	251.991	318.525	-2.60095	2.31561e-30
LOC101105044	4821.9	4508.9	5359.36	29517.9	30123.4	29390.5	-2.59933	0
LOC101120200	717.726	729.907	800.154	4616.58	4656.36	4338.96	-2.59755	0
CXCL1	364.749	451.927	458.269	2446.04	2846.16	2411.38	-2.5942	6.5523e-157
LOC114113063	26.2357	27.9774	22.6148	175.618	170.399	116.85	-2.58693	7.73494e-26
LOC114111386	5.41977	10.9403	2.82382	42.6551	31.6094	42.0382	-2.57682	4.49858e-10
SP6	4.91565	2.58963	0.12864	13.9365	7.02445	27.1531	-2.57503	0.00144295
RRM2	1931.44	1760.39	1870.5	11306	11239	10519.3	-2.57145	0
LOC101123417	1271.14	1114.92	1390.08	7306.16	7811.59	7311.76	-2.57004	4.93982e-267
FLT1	173.348	186.213	199.858	1093.2	1045.46	1182	-2.56839	3.28884e-129
CXADR	612.202	632.937	649.857	3647.88	3913.45	3643.06	-2.56333	0
MCM5	863.359	819.832	985.055	5055.93	5263.77	5426.49	-2.56048	6.54472e-286
NXPH2	6.07755	17.3882	14.68	83.5908	72.1303	71.9164	-2.5598	5.04496e-18
NEFM	5.15716	5.05642	2.65652	23.0396	26.8706	27.207	-2.55957	4.0375e-08
TMEM151A	6.10344	2.63645	0.149851	16.464	15.4558	22.4907	-2.55294	1.51056e-05
LOC114111287	2.97278	8.58996	5.03092	29.6407	35.6805	33.6748	-2.54995	7.82788e-10
IL36A	53.4695	58.0958	70.9455	347.811	346.848	375.913	-2.549	5.28863e-63
PARP9	334.264	268.567	351.448	1904.78	1829.86	1832.49	-2.54359	9.00281e-169
OSR1	400.707	412.53	371.435	2171.71	2315.41	2413.77	-2.54255	4.4073e-226
CACNG7	0.18875	8.21648	0.149826	25.5895	18.1387	9.99382	-2.53911	0.00193307
DNER	1.6381	8.41263	2.65649	26.6885	24.3009	24.7633	-2.53436	2.42823e-07
CHI3L2	11.8698	10.4749	13.4795	75.1453	64.1039	69.3908	-2.53152	2.81018e-18
SERPINE2	4282.21	4479.26	4562.07	25157.3	26385.5	25246.7	-2.5268	0
ETS2	1296.89	1155.46	1180	6519.44	7117.3	7209.04	-2.52102	0
SLC37A2	1.33623	2.43344	0.0646171	13.8353	4.36962	5.52378	-2.51661	0.00954389
SLC38A11	60.9369	55.0834	45.367	297.916	293.886	330.2	-2.51337	3.37739e-54
MFSD2A	110.539	111.603	152.752	679.871	721.694	723.244	-2.50031	8.83045e-83
DUSP5	114.056	78.8392	102.519	543.894	575.475	549.266	-2.49652	3.59626e-75
LOC101119941	176.519	172.639	191.318	889.664	1081.92	1053.48	-2.4839	7.1155e-99
ALDH1A2	0.135205	2.54054	3.56859	9.7373	8.22351	19.227	-2.47532	0.00105549
LOC114116134	4.97976	3.77265	0.149846	16.5529	17.3235	17.5711	-2.47506	1.38075e-05
UNC5D	17.3112	11.137	27.5329	120.639	82.6747	109.379	-2.47014	2.31203e-17
SERPINE1	11296.4	11683.2	11865.4	62370.5	66136.6	64490.7	-2.46952	0
CATIP	0.108321	0.0994735	4.60751	9.96241	12.9196	6.89588	-2.46827	0.00402796
MCM3	946.97	931.524	991.557	5307.63	5463.77	5068.4	-2.464	0
TMEFF2	11.3126	8.85771	2.91682	37.8359	52.0485	38.9699	-2.46386	3.0881e-10
VWF	12.6255	16.9335	26.4238	98.551	97.139	115.109	-2.46108	1.80891e-21
DKK1	7.14668	0.148816	0.128649	9.55161	14.9604	19.6601	-2.45751	0.00141541
LOC114109702	476.649	624.128	780.485	2886.88	3756.17	3679.42	-2.45561	4.23165e-65
NPFFR2	0.188711	3.77253	4.76659	20.2261	20.9142	9.30453	-2.45167	0.000193481
ATP10A	597.047	692.338	606.616	3166.58	3596.73	3590.14	-2.44901	5.16113e-209
ROBO3	7.42391	5.05651	0.213081	3.73825	37.6289	31.6476	-2.44879	0.00480286
ZBP1	42.7432	35.9634	65.2222	236.574	250.58	300.643	-2.44704	1.17003e-32
LOC101114146	257.397	212.147	237.767	1245.79	1390.91	1214.63	-2.44454	1.58723e-120
BARX1	5.1571	2.76702	4.90519	24.1146	27.1105	19.9686	-2.44451	4.90159e-07
CD274	105.109	140.427	107.332	654.187	578.656	687.942	-2.44327	4.73769e-70
LOC114109686	3583.67	3608.21	4292.01	19129.9	22811	20499.4	-2.44272	6.36728e-197
LOC114108622	11.4891	5.55134	9.835	50.7994	59.2218	37.4012	-2.44082	2.81844e-11
LOC101120455	887.869	787.58	1021.57	4595.26	5234.73	4798.71	-2.43888	1.91455e-176
LOC101113108	661.468	791.654	758.848	3745.24	4316.69	3900.38	-2.43461	7.24839e-205
LOC101123158	1437.81	1436.09	1541.3	8028	8239.84	7536.75	-2.43031	0
E2F1	295.873	274.597	379.671	1606.7	1736.02	1778.45	-2.42909	6.56003e-117
PARP10	458.293	465.06	579.343	2409.26	2781.38	2904.21	-2.42875	4.2989e-132
RAB39A	14.001	10.3365	7.74715	61.7454	61.7593	50.2939	-2.4283	2.97297e-14
HHIP	24.1009	30.4515	27.2756	157.569	125.343	158.832	-2.42782	1.81945e-28
LOC114118678	22.0206	30.7298	36.4927	154.202	172.43	155.195	-2.42571	8.63014e-32
OSR2	22.1915	41.201	31.041	159.841	146.595	202.939	-2.42478	8.87679e-25
LOC101113369	686.78	915.067	858.803	4558.76	4340.42	4305.98	-2.42336	4.71418e-174
LOC114109701	1610.79	1577.1	2114.87	8738.36	9971.11	9739.51	-2.42329	1.73149e-135
NETO1	19.6301	20.3661	16.3686	82.8435	123.002	96.7702	-2.41908	3.08313e-19
LOC101118484	668.837	613.821	793.583	3325.78	4089.64	3678.7	-2.41724	4.29821e-137
ARHGEF5	670.382	653.816	775.799	3641.19	3850.03	3720.38	-2.41577	6.69958e-249
PLEKHN1	77.3719	72.1062	113.04	453.235	435.94	512.894	-2.41392	1.22796e-49
DEPDC1	881.678	720.238	674.968	4205.81	3984.56	3884.66	-2.40715	1.86427e-174
MEGF6	20.3431	13.1311	12.6809	61.0076	98.192	86.6959	-2.40579	5.69298e-15
LOC114109691	103.866	121.591	125.723	533.935	694.374	634.071	-2.40536	2.82982e-63
LOC101110185	987.124	1034.48	1364.14	5785.54	6363.07	5751.82	-2.40198	1.29686e-126
BTBD11	27.0255	17.3215	23.4683	81.869	181.966	95.7617	-2.39878	4.72006e-12
LOC114116824	220.874	361.826	419.539	1482.1	2029.65	1765.7	-2.39591	1.3299e-40
LOC105603814	692.967	639.966	749.149	3423.7	3758.7	3754.27	-2.39268	8.05458e-234
TEDC1	110.224	106.581	146.712	541.26	724.677	644.829	-2.39216	4.05036e-53
NREP	9325.72	8507.61	8117.49	46158.8	45021.8	45025.4	-2.39201	0
LOC101115753	285.325	225.634	343.767	1288.06	1689.7	1497.5	-2.38751	1.33218e-65
VEGFC	1542.28	1764.04	1749.63	8806.28	8784.6	8839.17	-2.38574	0
PLA2G3	5.2661	2.84804	7.21174	28.3332	34.6244	18.6899	-2.38545	7.02109e-07
MYO1G	37.7363	21.9053	43.6771	185.53	196.287	159.14	-2.38245	1.93274e-27
PERM1	56.2086	55.0395	48.7488	282.644	229.991	322.143	-2.38143	4.02285e-37
LOC101120877	641.466	580.669	898.668	3542.1	3924.9	3576.45	-2.37999	9.0461e-85
LOC101110711	90.9806	62.4877	59.225	384.353	369.339	353.61	-2.3791	2.79279e-49
LOC114113187	218.341	180.592	125.691	866.68	1035.19	826.473	-2.37725	3.85831e-48
LOC101119426	323.235	336.557	512.399	1836.22	2273.86	1978.3	-2.37614	1.75153e-60
PROSER2	59.5824	34.3093	34.243	246.171	213.733	206.442	-2.37574	2.74822e-30
LOC101102344	220.607	228.915	252.903	1207.95	1211.89	1227.99	-2.37552	3.66227e-139
CHRNA7	2.53556	0.0994905	2.41868	7.29673	9.44123	11.2007	-2.37293	0.00264901
NELL1	10.4005	5.59142	12.1021	49.9056	54.8708	42.3321	-2.37264	5.57795e-12
LOC114118586	2.53556	0.0994905	2.41868	10.0115	5.07837	12.9155	-2.37222	0.00508192
MFSD6L	3.01489	9.76533	5.0707	19.9008	16.7551	58.4247	-2.37108	0.000209231
EIF2AK2	1463.36	1412.11	1331.73	7729.93	7064.94	6945.78	-2.36954	1.15769e-301
LOC101122294	4209.81	4048.02	3841.73	21347.8	20813.9	20319.3	-2.36856	0
SLPI	1165.1	1307.77	1205.82	6534.48	6548.15	5918.3	-2.36855	4.28186e-273
LOC101106041	28.7063	28.1182	23.8563	127.317	156.331	133.215	-2.36605	1.01213e-27
CCNA2	931.513	846.35	1077.38	5037.2	4880.1	4778.73	-2.36312	1.72669e-205
NR4A2	590.346	539.887	638.882	2927.39	3158.15	2976.86	-2.3563	7.53249e-218
SYTL5	4.84822	0.124188	1.33647	8.02455	16.2729	10.018	-2.35628	0.00221459
CDKN2D	189.817	183.231	213.221	1002.03	1029.05	970.461	-2.35482	3.1824e-115
DTL	509.012	544.285	571.334	2765.91	2808.58	2729.87	-2.35299	3.42584e-249
SOCS2	215.657	252.897	231.786	1189.74	1209.89	1179.2	-2.35259	1.11583e-132
CAPG	1046	1118.43	1207.47	5575.46	5906.33	5653.19	-2.34474	2.71569e-289
HMGB2	844.309	833.748	871.64	4353.94	4439.16	4099.92	-2.3378	5.66296e-302
PDE9A	21.757	29.3078	30.6436	148.439	121.726	144.502	-2.33742	1.61627e-26
DUSP4	100.127	129.805	162.407	600.203	676.881	706.817	-2.33578	6.72027e-54
CREG2	5.65551	8.95679	10.9022	28.0053	65.1369	37.2528	-2.33448	2.62409e-07
KCNJ15	51.3753	38.635	65.6002	257.352	253.092	276.408	-2.33389	2.24817e-39
LOC101117554	481.383	381.609	378.091	2107.24	2465.08	1684.42	-2.33341	1.28168e-68
LY6E	30.1177	23.7325	33.0505	126.944	140.576	170.173	-2.32769	2.64345e-25
ZFP36L2	3392.44	3374.36	3907.35	16965.3	18362.3	18188.1	-2.32565	1.37748e-271
MYBL2	1316.41	1338.83	1511.84	6505.25	7420.7	6953.57	-2.32461	1.20892e-238
C20H6orf141	64.6635	80.6641	54.3295	308.22	340.537	348.757	-2.31949	3.48629e-47
OTP	10.6618	11.5719	12.3214	57.2663	47.087	69.2609	-2.31887	5.85037e-13
TBX20	0.162003	3.71938	3.61643	7.88456	13.3838	18.224	-2.31239	0.000871888
DISP3	226.942	195.12	346.675	1244.24	1319.83	1255.87	-2.31183	3.69587e-49
LOC114108902	6.5229	8.64608	2.79178	38.0241	24.6781	27.4334	-2.30733	2.74518e-07
LOC114113146	41.823	23.8574	25.2811	168.802	115.078	167.331	-2.3056	2.94675e-19
PCNA	1104.48	1180.66	1186.29	5883.02	5856.47	5423.22	-2.30524	5.67374e-300
LOC106990414	1231.79	1266.22	1339.39	5799.55	6898.41	6256.85	-2.30413	5.06445e-221
GPX1	1626.47	1554.96	1508.55	7535.48	8076.26	7514.83	-2.30205	0
CDCA5	216.816	200.95	337.013	1290.13	1200.25	1234.15	-2.30172	8.59002e-53
S1PR5	138.296	142.387	141.21	633.517	753.695	692.011	-2.3004	1.47709e-80
PLSCR1	863.911	790.707	826.362	4077.94	4169.7	3929.32	-2.29512	7.55003e-289
CRISPLD1	0.162028	7.0469	0.128623	12.3984	15.1795	11.4649	-2.2948	0.0019697
ETV5	430.715	454.101	450.749	2248.83	2113.75	2187.33	-2.29354	5.37637e-214
FAM3B	1.47549	3.71941	2.50491	8.79724	16.954	13.153	-2.2908	0.000746115
LOC101109397	1083.68	1061.18	1290.48	5474.13	5928.19	5389.31	-2.28867	3.45697e-196
LOC114116907	0.135212	3.66355	2.46298	17.1888	11.0469	4.33144	-2.28715	0.00834143
LOC101118164	9.68795	16.3117	13.6062	72.8261	54.2166	67.5123	-2.28571	3.21268e-14
MKI67	5790.2	4980.51	6510.52	28065.7	28613.9	27523	-2.28457	1.45517e-178
LOC101118600	49.7363	29.2223	34.9924	192.222	132.374	232.444	-2.28384	5.23865e-18
RHEBL1	10.7614	13.9442	12.4048	61.5461	69.2885	50.8071	-2.28142	1.33951e-13
LOC114109699	219.894	205.565	196.412	989.296	1002.43	1022.83	-2.27733	7.73298e-116
MCM4	1391.64	1204.8	1478.39	6251.29	6747.98	6741.66	-2.27615	4.82569e-215
DTX3L	437.844	364.737	373.701	2020.94	1818.21	1857.82	-2.27599	1.35062e-146
LOC101114575	26.4488	43.1626	46.3374	177.29	162.279	223.487	-2.27369	7.07584e-24
SMAGP	123.191	157.189	163.684	693.307	740.113	711.67	-2.2703	9.36717e-79
CDCA8	388.814	370.241	457.412	1833.46	2017.51	2012.71	-2.2683	1.66809e-142
MEDAG	5222.65	5188.66	5376.16	24789.2	26391.3	24850.4	-2.26774	0
FAM72A	105.354	164.447	138.605	668.263	630.861	669.876	-2.26744	1.25832e-60
AURKA	353.235	300.56	322.272	1669.51	1519.26	1505.15	-2.26547	8.44151e-139
LOC101112261	100.997	110.535	123.01	504.376	538.768	560.855	-2.25977	5.3669e-70
HOOK1	65.0851	81.1007	66.0826	362.236	319.674	334.45	-2.25766	1.24047e-50
STEAP3	177.141	297.147	270.11	1218.48	1170.75	1168.89	-2.2556	3.1155e-57
POU3F2	0.268356	5.05625	7.11432	18.048	19.5425	24.6079	-2.25516	2.05446e-05
TRIM21	195.573	190.01	237.287	1055.41	1011.58	904.006	-2.25249	8.12639e-84
NEIL3	130.69	139.688	97.2234	577.289	650.171	523.139	-2.25089	5.04404e-52
FST	658.79	680.964	744.359	3336.08	3376.55	3197.79	-2.24874	1.33772e-240
REEP4	403.202	399	454.439	1833.17	2088.77	2048.51	-2.2477	2.00972e-149
GPR4	5.36957	4.09748	8.41071	31.8108	24.8127	29.2954	-2.24194	1.36267e-07
CD9	1660.73	1828.12	1732.08	8443.7	8227.11	8015.41	-2.24111	0
RAD51AP1	156.851	146.262	179.609	810.225	771.207	702.649	-2.2408	7.90163e-79
MYZAP	40.6083	36.301	40.7524	184.379	189.203	183.227	-2.23978	1.34862e-35
C2CD4B	10.4048	20.5536	29.9387	96.3378	94.29	99.6529	-2.23937	6.42861e-17
ADRB1	27.792	29.4931	29.6825	152.027	131.086	128.589	-2.23881	1.72962e-26
NCKAP1L	16.7941	4.82577	21.521	48.5487	79.6792	77.7006	-2.23542	5.67108e-09
MET	466.776	500.458	514.621	2334.8	2263.51	2371.3	-2.23307	2.74916e-208
AVPR1A	2.92974	5.15569	7.2117	31.3123	23.5383	18.2328	-2.22727	4.64852e-06
PCLAF	558.923	481.048	559.065	2549.46	2621.96	2315.34	-2.2267	3.37179e-160
LOC101112606	1097.05	1175.9	1232.68	5402.85	5511.16	5495.04	-2.22625	3.33146e-297
CDK1	658.199	581.572	603.691	2961.72	2948.22	2714.8	-2.22601	2.36143e-200
AGRN	1123.44	1299.75	1357.28	5523.24	5933.26	6214.21	-2.22434	2.46586e-192
NDNF	16.6055	27.6848	24.6295	124.842	98.5527	99.3305	-2.22003	3.38817e-19
LOC101121643	36.1568	39.977	47.7059	203.218	197.966	177.132	-2.21902	2.98166e-33
CASR	14.2357	19.6735	34.6595	118.677	82.4813	119.611	-2.21524	8.2846e-14
LOC101104790	1353.45	1576.66	1595.56	7043.3	7242.74	6730.26	-2.21484	2.42046e-233
KCNK12	530.42	617.191	673.046	2493.87	2966.17	2990.76	-2.21408	6.95017e-117
LOC105602898	2.64604	2.58958	2.50491	16.1085	11.7433	9.06509	-2.21347	0.00108288
FAM84B	185.206	161.054	158.015	731.906	778.025	825.801	-2.21171	7.41166e-84
TEX26	3.78809	3.71947	0.128636	17.937	8.24796	10.7403	-2.21065	0.00308565
POLA2	404.288	451.536	555.413	2164.27	2284.06	2086.72	-2.21015	1.54591e-111
MCM2	1294.53	1358.98	1513.05	5990.15	6631.69	6572.93	-2.2034	4.08421e-223
LOC101105036	121.111	96.2245	111.376	473.599	537.412	501.184	-2.20096	8.6379e-62
LOC101109919	285.206	371.008	321.115	1475.35	1570.54	1445.32	-2.19943	3.00088e-114
LOC105608315	3.17577	8.85717	10.8094	33.0245	35.3974	38.3155	-2.1991	2.23707e-08
FBXO5	335.869	281.028	355.288	1508.24	1561.91	1391.18	-2.19736	4.1716e-113
LOC114115963	3.84628	0.173301	4.76663	18.6629	8.06782	15.5278	-2.19536	0.00172126
SDF2L1	431.033	459.312	465.307	1908.81	2203.33	2088.92	-2.19317	1.58882e-155
RFLNB	932.211	1132.24	1014.91	4510.88	4725.25	4817.56	-2.19002	9.09395e-206
COBLL1	713.961	515.683	718.884	3122.52	2813.42	2950.86	-2.18886	6.13576e-98
CYFIP2	19.0016	26.5957	24.6704	107.165	103.67	110.664	-2.18806	3.16404e-22
CHAF1B	531.992	511.411	519.166	2315.25	2345.03	2426.29	-2.1812	4.04739e-213
FKBP5	2892.62	2661.57	2804.66	13358.9	12239.5	12274.5	-2.17974	1.09379e-301
TRIP13	578.481	674.209	676.643	2803.49	3007.46	2919.64	-2.17733	1.09822e-185
CAV1	788.365	718.169	812.881	3446.15	3481.48	3557.33	-2.17622	4.16088e-241
CCBE1	409.781	472.831	474.864	2048.92	2022.06	2064.77	-2.17551	5.03947e-171
PAX9	12.3577	23.4561	12.7553	84.6622	60.3435	75.4712	-2.17358	4.31272e-13
CDC42EP2	286.103	299.091	307.979	1187.93	1469.96	1362.64	-2.16995	2.93148e-100
POLE	501.087	502.093	507.805	2366.24	2143.19	2286.94	-2.16895	3.44599e-187
LOC101123292	201.021	214.532	231.959	833.675	1082.01	992.276	-2.16627	2.7412e-68
ASF1B	253.918	215.909	244.934	1072.69	1069.44	1063.92	-2.16483	2.93524e-108
LOC101120961	2842.77	3104.49	3371.27	12969.3	14643.4	14154.7	-2.16401	2.049e-209
NUF2	503.639	408.773	522.367	2223.22	2231.15	1970.21	-2.16217	3.1783e-116
BDH1	158.781	182.679	219.658	804.502	840.337	865.362	-2.15972	1.6103e-73
LOC114109142	4.82092	13.9436	17.9639	56.5629	56.8044	53.0531	-2.15924	4.1124e-11
LMNB2	1452.61	1509.74	1758.86	6989.13	7006.44	7045.81	-2.15549	9.66575e-218
RGS17	43.1718	56.1053	57.7431	274.318	213.951	211.933	-2.15358	1.1277e-29
RPRM	26.3692	49.9308	37.2516	156.423	173.556	175.184	-2.1481	1.03971e-24
NABP1	322.87	238.6	270.449	1249.92	1278.21	1150.86	-2.14451	1.37178e-84
FAM83C	5.04102	0.197764	4.81459	7.71574	20.1664	18.6732	-2.14439	0.00201141
LOC105603510	361.184	412.882	431.13	1767.16	1790.19	1765.47	-2.14193	1.77279e-150
LOC114108698	5.10014	5.00442	1.46685	14.7275	15.5412	21.7714	-2.14169	0.000151283
CEP55	286.159	316.112	358.642	1502.42	1383.99	1353.77	-2.14036	1.84898e-109
CCNB1	751.263	795.046	866.821	3454.25	3626.22	3551.02	-2.13871	8.35223e-222
HSPA6	91.255	74.1531	86.5254	370.575	381.629	357.42	-2.13765	6.77354e-53
LOC101103238	51751.3	51224.7	50755.6	229841	229047	217200	-2.1368	0
KCNK5	123.276	124.092	153.411	571.214	639.436	554.092	-2.13679	5.50934e-61
PHLDA1	3471.85	3625.12	3562.94	15075.3	16455.5	15348.6	-2.1367	0
LOC101122904	340.72	361.067	396.324	1427.2	1806.08	1588.43	-2.13392	7.49239e-94
GINS4	269.751	308.475	299.476	1303.01	1264.4	1286.97	-2.1339	6.53928e-130
KIFC1	458.472	480.007	577.131	2080.21	2399	2175.04	-2.13355	2.89192e-116
LOC114114547	151.721	180.491	187.39	727.173	743.773	809.081	-2.13235	6.31847e-76
SLC2A6	627.307	692.343	783.046	2815.11	3183.13	3219.83	-2.13164	9.8429e-136
L1CAM	68.9331	95.3008	57.1396	271.529	377.304	322.17	-2.13047	2.96276e-27
FABP5	215.703	176.59	164.848	749.096	838.535	846.579	-2.12744	1.74006e-69
LOC106991790	984.313	1214.02	1540.55	4996.96	5784.18	5531.96	-2.12508	5.11085e-69
ZNF367	252.134	273.058	273.423	1073.07	1236.14	1173.94	-2.1243	1.54923e-100
INCENP	851.66	822.134	971.558	3769.25	3794.71	3966.27	-2.12334	4.29975e-202
TNFRSF1B	133.338	144.617	138.783	592.957	612.925	606.638	-2.11999	2.2022e-78
NCAPG2	806.324	780.428	861.099	3538.58	3598.45	3503.84	-2.11955	1.44924e-246
HYOU1	6727.88	6818.4	6669.14	28804	29437.3	29472.2	-2.11735	0
LOC114117563	39.2481	33.8209	39.4706	169.838	167.215	151.821	-2.11585	8.67998e-29
HJURP	501.755	568.072	676.953	2535.85	2457.21	2581.83	-2.11559	3.40911e-118
KIF18B	381.568	412.073	518.248	1864.99	1815.86	2004.73	-2.11468	3.1997e-97
RELL1	311.145	288.672	255.487	1250.66	1224.41	1226.11	-2.11378	3.05456e-109
SDC4	2968.77	3279.8	3409.12	13991	14017.9	13659.7	-2.10894	2.76951e-278
MPL	0.188731	6.00745	2.54491	16.0065	4.72714	19.081	-2.10474	0.00885597
UBE2C	600.852	508.306	602.272	2450.2	2480.93	2417.11	-2.10186	6.1984e-165
LOC105607533	485.567	456.301	459.921	1968.86	1926.22	2103.97	-2.09763	2.62286e-163
MIR29A	5.31851	5.20349	6.14833	36.8013	10.6059	24.9556	-2.09681	0.000284064
TCF19	198.588	219.347	286.858	829.89	1111.86	1057.46	-2.08827	3.78307e-45
CHAF1A	556.426	474.888	568.644	2358.69	2333.25	2108.6	-2.08708	1.15329e-133
CENPL	247.67	215.586	298.55	1042.17	1073.25	1121.32	-2.08592	1.05392e-75
GABRA2	5.36968	7.52138	5.07074	24.8405	22.5014	29.7354	-2.0854	1.9877e-06
PLA2G15	127.077	164.422	116.598	591.916	551.235	588.723	-2.08454	3.74487e-55
LOC114108609	19.775	41.1497	32.1281	132.974	139.926	123.455	-2.0838	7.44663e-20
CDCA3	439.218	381.486	499.342	1879.53	1964.41	1752.99	-2.08322	1.31067e-106
MBP	211.482	283.944	303.977	1058.34	1157.36	1168.74	-2.08066	1.15142e-66
GRAMD2A	95.3428	129.707	122.18	488.515	480.051	498.812	-2.07736	1.57491e-55
CENPT	388.339	426.054	449.792	1681.57	1853.15	1794.38	-2.075	9.17109e-136
GINS3	126.463	124.797	178.326	614.245	595.902	600.588	-2.07341	2.52959e-52
SLITRK2	133.225	111.728	90.779	393.352	543.614	476.702	-2.07282	4.46746e-34
PRC1	883.484	787.134	971.529	3670.59	3841.56	3585.88	-2.07001	1.03701e-167
FAM111B	393.73	286.652	340.691	1553.52	1398.15	1336.36	-2.06983	2.80998e-79
GLDC	82.7201	89.089	110.176	399.779	369.091	416.152	-2.06888	1.47057e-46
CLSPN	389.648	310.457	361.42	1557.87	1449.3	1444.81	-2.06798	4.78325e-109
PSMB9	38.3198	36.3422	44.171	170.522	162.77	165.828	-2.06701	2.79523e-29
CDC25C	269.559	235.775	302.961	1185.61	1110.83	1090.93	-2.06613	5.20287e-87
LOC114115359	1.51798	4.89449	2.54492	15.1452	14.3265	8.99235	-2.06003	0.00134902
BIRC5	664.407	631.916	728.109	2809.1	2881.24	2751.56	-2.05942	1.98757e-185
UBE2S	1203.64	1322.9	1327.32	5198.16	5621.65	5228.96	-2.05773	1.11715e-229
LOC101106791	2045.71	2288.36	2634.19	8683.09	10554.1	9770.44	-2.05736	1.19489e-114
PBK	514.864	461.655	456.713	2183.59	1904.87	1871.44	-2.05589	1.49615e-119
THEM6	59.3755	62.7427	60.7429	241.259	236.95	282.537	-2.05527	7.64884e-36
RNF152	0.294723	3.96604	9.35831	19.0374	15.2911	24.7801	-2.05047	0.000496751
HSP90B1	25661.3	24014.2	22958.9	106056	99460.9	95018.5	-2.04882	7.7352e-253
LOC114111559	182.941	139.966	145.674	696.557	664.368	578.587	-2.04876	5.30463e-53
NKG7	8.04106	6.71231	12.056	37.3703	25.6985	48.9548	-2.04668	6.75853e-07
PIMREG	302.196	290.402	432.928	1321.66	1487.15	1426.79	-2.04524	1.16347e-57
PHF19	582.579	663.381	709.353	2593.34	2696.53	2760.32	-2.04091	2.49048e-152
POLE2	138.298	147.121	136.584	603.817	556.079	574.996	-2.03879	1.99616e-69
MYBL1	162.585	180.432	224.446	835.304	765.138	733.065	-2.03819	6.13817e-59
CAMKV	18.9692	9.49432	12.5261	59.1689	48.0804	62.0098	-2.03807	7.42326e-11
MTFR2	356.311	243.276	295.029	1244.04	1264.61	1166.56	-2.03805	5.32507e-69
LOC114113408	7.29084	1.50975	1.43581	16.8143	15.9015	10.4397	-2.03501	0.00155134
ERRFI1	1851.37	1840.11	1881.55	7496.58	7657.11	7663.43	-2.0335	0
IL10RA	43.7376	84.3595	46.8636	231.467	222.762	263.261	-2.03157	1.48558e-20
LMNB1	2153.59	2118.86	2175.18	8932.09	8703.36	8694.09	-2.02972	0
LOC114108701	11.2686	13.3035	26.2339	66.2342	83.9285	58.7564	-2.02741	1.56403e-10
MELK	369.079	357.216	360.607	1529.39	1443.02	1454.63	-2.02582	6.01977e-137
LOC114115602	5.46859	7.62385	7.39141	27.3454	28.3583	28.535	-2.02446	5.89378e-07
KIF2C	669.577	549.396	626.524	2418.87	2626.67	2459.39	-2.02378	3.55887e-139
LOC105605964	3.78805	1.43356	2.50492	5.38923	9.26135	17.7992	-2.02344	0.0085592
GAS2L3	395.717	313.717	407.269	1546.59	1483.22	1511.98	-2.0234	4.36426e-99
ERICH5	2.69741	4.89452	1.40381	11.5399	15.2455	10.7023	-2.02328	0.00145705
CDC20	821.429	698.005	914.066	3066.3	3485.29	3323.23	-2.02033	1.34316e-113
LOC114115585	1.85692	9.87826	8.50301	35.5022	21.4174	26.8947	-2.01911	1.70524e-05
PIANP	12.3808	3.03646	6.31373	37.1428	24.7045	27.4702	-2.01897	1.01419e-05
HELLS	485.231	495.135	561.956	2077.94	2168.13	1999.09	-2.01676	6.01344e-142
EPOP	73.6993	50.1213	65.466	240.321	294.184	232.333	-2.01632	2.0516e-28
GPR84	210.451	297.449	303.02	980.42	1199.78	1101.48	-2.01574	1.37112e-51
DACH1	34.6953	26.0012	25.1351	142.868	92.8821	111.409	-2.01277	2.40727e-15
NLGN4X	69.4921	87.7857	81.6196	343.945	301.493	319.21	-2.01152	1.3904e-41
MESP2	24.7712	20.8268	23.5084	81.5363	109.159	88.6903	-2.01114	3.99714e-16
ABCB1	86.4667	109.245	134.359	486.487	409.025	435.152	-2.00891	2.17408e-37
SACS	9223.59	9139.3	9532.46	37228.3	36800	38067.5	-2.0066	0
CSTL1	10.0573	3.00008	7.3915	23.7715	27.5147	31.9398	-2.00581	5.51966e-06
POLD1	803.015	824.45	996.745	3184.66	3708.87	3645.61	-2.00533	3.60709e-114
CKS2	136.804	135.019	139.824	612.245	511.423	528.942	-2.00422	1.52936e-55
TENM2	5.15716	5.05642	2.65652	16.53	19.0529	16.6878	-2.00152	0.000189721
TMEM235	26.9716	20.7384	18.9278	111.112	89.8429	66.4955	-2.00089	1.94342e-12
SH2D4A	27.6926	11.9068	44.1118	118.313	103.264	115.76	-2.00028	1.37002e-10

## Sheet: FPKM medium value 
The FPKM medium value of DEGs
D7-1(FPKM)	D7-2(FPKM)	D7-3(FPKM)	D0-1(FPKM)	D0-2(FPKM)	D0-3(FPKM)
66.3717	48.5182	82.098	59.1567	51.632	57.8802
