# Supplementary material for: Transcriptomic Analysis Reveals mRNA and Alternative Splicing Events in Ovine Skeletal Muscle Satellite Cells during Proliferation and Differentiation
Source: Animals (Basel). 2023 Mar 16;13(6):1076. doi: 10.3390/ani13061076 (PMC10044542; doi:10.3390/ani13061076)
Supplement: Supplementary file 1 [file animals-13-01076-s001.zip › Supplementary Table S2.xlsx]

## Sheet: Supplementary Table S2
Table S2: KEGG enrichment annotation for the up-regulated differentially expressed genes in the proliferation and differentiation stage of ovine skeletal muscle satellite cells
Pathways	Database	ID	Input number	Background number	P-Value	Corrected P-Value	Input	Hyperlink	Enrich_ratio	Cluster	Cluster_size	Cluster_P-Value_median
Hypertrophic cardiomyopathy (HCM)	KEGG PATHWAY	oas05410	27	92	4.47e-16	1.14e-13	ITGA8|TGFB2|TGFB3|ATP2A1|SGCD|PRKAG3|DES|PRKAA2|ITGA11|MYL2|MYL3|TNNT2|SGCG|CACNA1C|TPM2|CACNA1F|TTN|ACTC1|SLC8A3|CACNA1S|IGF1|ITGB5|ITGB6|CACNG1|CACNG4|CACNG6|TNNC1	http://www.genome.jp/kegg-bin/show_pathway?oas05410/oas:101110936%09red/oas:101120887%09red/oas:101108767%09red/oas:101110606%09red/oas:101105162%09red/oas:443209%09red/oas:101111554%09red/oas:101117689%09red/oas:101117308%09red/oas:100127210%09red/oas:105610024%09red/oas:554322%09red/oas:554323%09red/oas:101116562%09red/oas:101114931%09red/oas:101111766%09red/oas:101120753%09red/oas:100142674%09…	0.293478	1	5	1.86e-11
Dilated cardiomyopathy (DCM)	KEGG PATHWAY	oas05414	26	95	6.35e-15	8.07e-13	ITGA8|TGFB2|TGFB3|ATP2A1|SGCD|DES|ITGA11|MYL2|MYL3|TNNT2|SGCG|CACNA1C|TPM2|CACNA1F|TTN|ACTC1|SLC8A3|CACNA1S|IGF1|ITGB5|ITGB6|PLN|CACNG1|CACNG4|CACNG6|TNNC1	http://www.genome.jp/kegg-bin/show_pathway?oas05414/oas:101110936%09red/oas:101102067%09red/oas:101120887%09red/oas:101108767%09red/oas:101110606%09red/oas:101105162%09red/oas:443209%09red/oas:101111554%09red/oas:101117689%09red/oas:101117308%09red/oas:105610024%09red/oas:554322%09red/oas:554323%09red/oas:101116562%09red/oas:101114931%09red/oas:101111766%09red/oas:101120753%09red/oas:101110347%09…	0.273684	1	5	1.86e-11
Adrenergic signaling in cardiomyocytes	KEGG PATHWAY	oas04261	27	154	1.86e-11	1.58e-09	SCN7A|ATP2A1|ACTC1|RAPGEF4|MYL4|MYL2|TNNC1|PLN|TNNT2|CACNA1C|TPM2|CACNA1F|PIK3R6|SLC8A3|CACNA1S|ATP1B4|CAMK2A|CAMK2B|PPP2R2B|AGTR2|ATP2B3|ADRA1A|CACNG1|SCN5A|CACNG4|CACNG6|MYL3	http://www.genome.jp/kegg-bin/show_pathway?oas04261/oas:443453%09red/oas:101109720%09red/oas:101109522%09red/oas:101108767%09red/oas:101110606%09red/oas:100169940%09red/oas:101101873%09red/oas:101111554%09red/oas:101113409%09red/oas:105610024%09red/oas:101102067%09red/oas:101111582%09red/oas:101113044%09red/oas:101116562%09red/oas:101114931%09red/oas:101111766%09red/oas:101121691%09red/oas:101120…	0.175325	1	5	1.86e-11
Arrhythmogenic right ventricular cardiomyopathy (ARVC)	KEGG PATHWAY	oas05412	19	76	1.05e-10	6.69e-09	ITGA8|ACTN2|CACNA1C|ITGB5|ATP2A1|ITGB6|SGCG|SGCD|DSC2|TCF7L1|CACNA1F|ITGA11|DES|CACNG1|SLC8A3|CACNA1S|CACNG4|CACNG6|CTNNA3	http://www.genome.jp/kegg-bin/show_pathway?oas05412/oas:101110936%09red/oas:101105162%09red/oas:101110606%09red/oas:101116584%09red/oas:101111766%09red/oas:443209%09red/oas:101118891%09red/oas:101120753%09red/oas:101117689%09red/oas:101116372%09red/oas:101117308%09red/oas:101123346%09red/oas:101116192%09red/oas:101108767%09red/oas:101116562%09red/oas:101104552%09red/oas:101120887%09red/oas:101110…	0.25	1	5	1.86e-11
Cardiac muscle contraction	KEGG PATHWAY	oas04260	19	90	1.24e-09	6.29e-08	TRDN|TNNT2|ATP2A1|CASQ2|ACTC1|ATP1B4|CACNA1C|TPM2|CACNA1F|MYL4|MYL2|MYL3|HRC|CACNG1|SLC8A3|CACNA1S|CACNG4|CACNG6|TNNC1	http://www.genome.jp/kegg-bin/show_pathway?oas04260/oas:101121691%09red/oas:101105292%09red/oas:101113044%09red/oas:101118891%09red/oas:101116562%09red/oas:101110606%09red/oas:101114931%09red/oas:101119992%09red/oas:101111766%09red/oas:101111132%09red/oas:101120753%09red/oas:101111554%09red/oas:100196904%09red/oas:101115408%09red/oas:105610024%09red/oas:101108767%09red/oas:101104597%09red/oas:101…	0.211111	1	5	1.86e-11
Calcium signaling pathway	KEGG PATHWAY	oas04020	26	203	1.71e-08	7.22e-07	ATP2A1|CAMK1G|CCKAR|PLCE1|TNNC1|TNNC2|TRDN|CASQ2|RYR1|PDE1A|CACNA1C|CACNA1F|SLC8A3|CACNA1S|ERBB3|CAMK2A|CAMK2B|HTR4|ATP2B3|TACR3|HRC|ADRA1A|CACNA1H|MYLK|OXTR|PLN	http://www.genome.jp/kegg-bin/show_pathway?oas04020/oas:443453%09red/oas:101119992%09red/oas:101108767%09red/oas:101104597%09red/oas:101119120%09red/oas:101103889%09red/oas:443138%09red/oas:100169940%09red/oas:101105292%09red/oas:101101873%09red/oas:101102067%09red/oas:100127216%09red/oas:101116562%09red/oas:101111766%09red/oas:101120753%09red/oas:101117928%09red/oas:101105703%09red/oas:443334%09…	0.128079	NA	NA	0.392092
Oxytocin signaling pathway	KEGG PATHWAY	oas04921	21	154	1.56e-07	5.65e-06	NPR1|MYL6B|NFATC4|CAMK1G|KCNJ5|RYR1|PRKAA2|PRKAG3|CACNA1C|CAMK2A|CACNA1F|MYLK|MEF2C|PIK3R6|CAMK2B|OXTR|PLA2G4E|CACNG1|CACNA1S|CACNG4|CACNG6	http://www.genome.jp/kegg-bin/show_pathway?oas04921/oas:101118617%09red/oas:443453%09red/oas:101116562%09red/oas:443334%09red/oas:443138%09red/oas:101110925%09red/oas:101109720%09red/oas:100142674%09red/oas:101118891%09red/oas:101118870%09red/oas:101116101%09red/oas:101112591%09red/oas:101110606%09red/oas:101123436%09red/oas:100127210%09red/oas:101108767%09red/oas:101105428%09red/oas:101104552%09…	0.136364	NA	NA	0.392092
Vascular smooth muscle contraction	KEGG PATHWAY	oas04270	15	134	7.28e-05	0.00230989	ACTA2|NPR1|MRVI1|MYL6B|CALCRL|ADRA1A|CACNA1C|RAMP1|MYLK|CACNA1F|KCNMA1|PLA2G2C|RAMP3|CACNA1S|PLA2G4E	http://www.genome.jp/kegg-bin/show_pathway?oas04270/oas:100270685%09red/oas:101110925%09red/oas:101116562%09red/oas:443334%09red/oas:100169940%09red/oas:101103632%09red/oas:101113582%09red/oas:101123436%09red/oas:101121051%09red/oas:101108767%09red/oas:101115511%09red/oas:101104552%09red/oas:101115878%09red/oas:101110380%09red/oas:101102086%09red	0.11194	NA	NA	0.392092
PI3K-Akt signaling pathway	KEGG PATHWAY	oas04151	29	398	9.35e-05	0.00242777	ITGA8|CSF3R|PRKAA2|LAMA3|ITGB5|LAMB3|THBS2|NTRK2|PIK3R6|FGF18|JAK3|IFN1|ERBB3|IGF1|PDGFD|ITGB6|PPP2R2B|FGF9|FGFR4|TNN|FGFR2|FN1|KIT|ITGA11|COL1A2|ANGPT4|COL1A1|LPAR3|LPAR4	http://www.genome.jp/kegg-bin/show_pathway?oas04151/oas:101120660%09red/oas:100216462%09red/oas:101109720%09red/oas:101120887%09red/oas:443512%09red/oas:101118506%09red/oas:101112816%09red/oas:101116844%09red/oas:101116840%09red/oas:101113409%09red/oas:101103889%09red/oas:101105162%09red/oas:443209%09red/oas:101117689%09red/oas:101117784%09red/oas:100127210%09red/oas:101120460%09red/oas:101107460…	0.0728643	2	5	0.000297908
cGMP-PKG signaling pathway	KEGG PATHWAY	oas04022	17	171	9.56e-05	0.00242777	ADRA1A|NPR1|MRVI1|NFATC4|ATP2A1|ATP1B4|CACNA1C|MYLK|CACNA1F|KCNMA1|MEF2C|PIK3R6|PRKG2|PLN|SLC8A3|CACNA1S|ATP2B3	http://www.genome.jp/kegg-bin/show_pathway?oas04022/oas:101113758%09red/oas:101113044%09red/oas:100286738%09red/oas:101116562%09red/oas:443334%09red/oas:100169940%09red/oas:101109720%09red/oas:101111766%09red/oas:101120753%09red/oas:101118617%09red/oas:100270685%09red/oas:101101873%09red/oas:101123436%09red/oas:101108767%09red/oas:101104552%09red/oas:101102067%09red/oas:101102086%09red	0.0994152	NA	NA	0.392092
MAPK signaling pathway	KEGG PATHWAY	oas04010	24	305	0.000125897	0.00290708	TGFB2|TGFB3|RASGRP4|NTRK2|ARRB1|CACNA1H|CACNA1C|CACNA1F|FGF18|CACNA1S|ANGPT4|ERBB3|IGF1|PDGFD|FGF9|FGFR4|FGFR2|PLA2G4E|RASGRF2|KIT|MEF2C|CACNG1|CACNG4|CACNG6	http://www.genome.jp/kegg-bin/show_pathway?oas04010/oas:101120660%09red/oas:101116844%09red/oas:101108767%09red/oas:101115878%09red/oas:101110606%09red/oas:101103889%09red/oas:101117784%09red/oas:101119120%09red/oas:101108418%09red/oas:554322%09red/oas:554323%09red/oas:100286738%09red/oas:101107460%09red/oas:101116562%09red/oas:101116015%09red/oas:101112342%09red/oas:443548%09red/oas:101110347%09…	0.0786885	3	3	0.00269581
ECM-receptor interaction	KEGG PATHWAY	oas04512	12	96	0.000147769	0.00312779	ITGA8|LAMA3|ITGB5|FN1|ITGB6|THBS2|FREM2|ITGA11|COL1A2|COL1A1|LAMB3|TNN	http://www.genome.jp/kegg-bin/show_pathway?oas04512/oas:101101900%09red/oas:101120460%09red/oas:101105162%09red/oas:101105176%09red/oas:100216462%09red/oas:101120887%09red/oas:443209%09red/oas:443512%09red/oas:443483%09red/oas:101117689%09red/oas:101116748%09red/oas:101116840%09red	0.125	2	5	0.000297908
Insulin secretion	KEGG PATHWAY	oas04911	11	86	0.000230547	0.00450454	KCNJ11|CCKAR|ATP1B4|CACNA1C|CAMK2A|CACNA1F|KCNMA1|RAPGEF4|KCNN3|CAMK2B|CACNA1S	http://www.genome.jp/kegg-bin/show_pathway?oas04911/oas:101112196%09red/oas:101113044%09red/oas:443453%09red/oas:101116562%09red/oas:101114135%09red/oas:101118870%09red/oas:100270685%09red/oas:101108047%09red/oas:101108767%09red/oas:101104552%09red/oas:101112614%09red	0.127907	4	34	0.0825224
Focal adhesion	KEGG PATHWAY	oas04510	18	208	0.000297908	0.0054049	ITGA8|IGF1|PDGFD|FN1|ITGB6|VAV3|LAMA3|THBS2|MYLK|ITGA11|COL1A2|MYLPF|COL1A1|ITGB5|LAMB3|TNN|CAV3|MYL2	http://www.genome.jp/kegg-bin/show_pathway?oas04510/oas:101120460%09red/oas:101105162%09red/oas:443334%09red/oas:100216462%09red/oas:443318%09red/oas:101120887%09red/oas:101120709%09red/oas:443512%09red/oas:443483%09red/oas:101117689%09red/oas:100196904%09red/oas:101117784%09red/oas:101107228%09red/oas:443209%09red/oas:101116748%09red/oas:101116840%09red/oas:101105176%09red/oas:100270715%09red	0.0865385	2	5	0.000297908
Aldosterone synthesis and secretion	KEGG PATHWAY	oas04925	11	99	0.000684743	0.011595	CACNA1H|NPR1|CAMK1G|KCNJ5|ATP1B4|CACNA1C|CAMK2A|CACNA1F|CAMK2B|ATP2B3|CACNA1S	http://www.genome.jp/kegg-bin/show_pathway?oas04925/oas:101113044%09red/oas:443453%09red/oas:101116562%09red/oas:101101873%09red/oas:101118870%09red/oas:101116101%09red/oas:101123436%09red/oas:101108767%09red/oas:101105428%09red/oas:101104552%09red/oas:101119120%09red	0.111111	4	34	0.0825224
Protein digestion and absorption	KEGG PATHWAY	oas04974	12	123	0.00113905	0.0176888	COL11A1|CELA3B|ATP1B4|COL22A1|COL14A1|COL5A2|COL1A2|XPNPEP2|COL1A1|COL21A1|SLC8A3|COL12A1	http://www.genome.jp/kegg-bin/show_pathway?oas04974/oas:101113044%09red/oas:101120758%09red/oas:443512%09red/oas:101120753%09red/oas:443483%09red/oas:101119401%09red/oas:101103454%09red/oas:101120054%09red/oas:101106802%09red/oas:101109808%09red/oas:101117548%09red/oas:101114493%09red	0.097561	NA	NA	0.392092
Complement and coagulation cascades	KEGG PATHWAY	oas04610	10	90	0.0011839	0.0176888	SERPINA1|CFI|C7|CFB|ITGAM|C1S|C2|PROC|C6|FGB	http://www.genome.jp/kegg-bin/show_pathway?oas04610/oas:101107688%09red/oas:101119307%09red/oas:443217%09red/oas:105601889%09red/oas:101102336%09red/oas:101102674%09red/oas:101102931%09red/oas:101115321%09red/oas:443388%09red/oas:101115072%09red	0.111111	7	4	0.268102
Regulation of actin cytoskeleton	KEGG PATHWAY	oas04810	17	219	0.00132947	0.0187602	ITGA8|PDGFD|FN1|ITGB6|VAV3|CHRM4|ITGB5|MYLK|ITGA11|MYL2|ITGAM|FGF9|FGF18|FGFR4|FGFR2|LPAR4|MYLPF	http://www.genome.jp/kegg-bin/show_pathway?oas04810/oas:101120660%09red/oas:443209%09red/oas:101105162%09red/oas:443334%09red/oas:101114554%09red/oas:100216462%09red/oas:101120887%09red/oas:101120709%09red/oas:101118506%09red/oas:101117689%09red/oas:100196904%09red/oas:101117784%09red/oas:443217%09red/oas:101116844%09red/oas:443548%09red/oas:780460%09red/oas:100270715%09red	0.0776256	2	5	0.000297908
Synaptic vesicle cycle	KEGG PATHWAY	oas04721	9	80	0.00190069	0.0254092	SLC6A2|ATP6V0A4|DNM1|DNM3|SLC6A12|SLC6A13|SLC18A2|SLC1A2|SLC1A3	http://www.genome.jp/kegg-bin/show_pathway?oas04721/oas:101104796%09red/oas:101114770%09red/oas:101119630%09red/oas:101107117%09red/oas:101116078%09red/oas:101108737%09red/oas:443246%09red/oas:443247%09red/oas:101104057%09red	0.1125	NA	NA	0.392092
Cytokine-cytokine receptor interaction	KEGG PATHWAY	oas04060	23	358	0.00227288	0.0288655	TGFB2|TGFB3|CD70|CSF3R|ACVR1C|IL27|CCR9|TNFRSF19|GDF6|TNFRSF8|IFN1|IFNK|EDA2R|LEPR|MSTN|IL33|TNFRSF11B|CXCL14|BMP6|CCL19|LEP|EDAR|IL11RA	http://www.genome.jp/kegg-bin/show_pathway?oas04060/oas:443534%09red/oas:101118670%09red/oas:101116664%09red/oas:101120217%09red/oas:443264%09red/oas:101108925%09red/oas:443174%09red/oas:678667%09red/oas:100037695%09red/oas:554322%09red/oas:554323%09red/oas:101109349%09red/oas:101116705%09red/oas:443449%09red/oas:101111039%09red/oas:101111520%09red/oas:492823%09red/oas:101105074%09red/oas:1011052…	0.0642458	NA	NA	0.392092
Rap1 signaling pathway	KEGG PATHWAY	oas04015	16	215	0.00269581	0.0321104	APBB1IP|IGF1|PDGFD|FGFR2|VAV3|KIT|RAPGEF4|FGF18|PLCE1|ITGAM|FGF9|LPAR3|FGFR4|FYB1|LPAR4|ANGPT4	http://www.genome.jp/kegg-bin/show_pathway?oas04015/oas:101105703%09red/oas:101112196%09red/oas:101107460%09red/oas:780504%09red/oas:443217%09red/oas:101105278%09red/oas:101120660%09red/oas:101120709%09red/oas:443318%09red/oas:101118506%09red/oas:101111138%09red/oas:101117784%09red/oas:101116844%09red/oas:443548%09red/oas:780460%09red/oas:101110258%09red	0.0744186	3	3	0.00269581
Apelin signaling pathway	KEGG PATHWAY	oas04371	12	138	0.00278121	0.0321104	ACTA2|RYR1|PRKAG3|MYLK|PPARGC1A|PRKAA2|MEF2C|PIK3R6|MYL4|MYL2|MYL3|SLC8A3	http://www.genome.jp/kegg-bin/show_pathway?oas04371/oas:101121691%09red/oas:443334%09red/oas:101109720%09red/oas:443270%09red/oas:101120753%09red/oas:100127210%09red/oas:101112591%09red/oas:100196904%09red/oas:101115408%09red/oas:100142674%09red/oas:101121051%09red/oas:100286738%09red	0.0869565	NA	NA	0.392092
Hippo signaling pathway	KEGG PATHWAY	oas04390	13	158	0.00295851	0.0326722	BMP6|TGFB2|TGFB3|WNT2|WNT10B|CRB1|TCF7L1|PPP2R2B|DLG2|GDF6|AMOT|WNT7A|CTNNA3	http://www.genome.jp/kegg-bin/show_pathway?oas04390/oas:101106957%09red/oas:100126577%09red/oas:114109341%09red/oas:443174%09red/oas:554323%09red/oas:101108810%09red/oas:101123346%09red/oas:101104867%09red/oas:101108925%09red/oas:554322%09red/oas:101102299%09red/oas:101113409%09red/oas:100913162%09red	0.0822785	4	34	0.0825224
Renin secretion	KEGG PATHWAY	oas04924	8	71	0.00331207	0.0347135	NPR1|CACNA1S|PDE1A|CACNA1C|KCNMA1|CACNA1F|PRKG2|CLCA1	http://www.genome.jp/kegg-bin/show_pathway?oas04924/oas:100270685%09red/oas:101116562%09red/oas:101115328%09red/oas:101119369%09red/oas:101123436%09red/oas:101108767%09red/oas:101104552%09red/oas:101113758%09red	0.112676	NA	NA	0.392092
cAMP signaling pathway	KEGG PATHWAY	oas04024	17	242	0.00351708	0.0347135	NPR1|PDE4C|ATP2A1|GRIA3|ATP1B4|CACNA1C|CAMK2A|CACNA1F|RAPGEF4|HTR4|PLCE1|CAMK2B|OXTR|PLN|ATP2B3|CACNA1S|VAV3	http://www.genome.jp/kegg-bin/show_pathway?oas04024/oas:101105703%09red/oas:101112196%09red/oas:101113044%09red/oas:443453%09red/oas:101116562%09red/oas:443138%09red/oas:101111766%09red/oas:101120709%09red/oas:101111282%09red/oas:101101873%09red/oas:101118870%09red/oas:101117928%09red/oas:443273%09red/oas:101123436%09red/oas:101108767%09red/oas:101104552%09red/oas:101102067%09red	0.0702479	4	34	0.0825224
Neuroactive ligand-receptor interaction	KEGG PATHWAY	oas04080	23	372	0.00355335	0.0347135	GRIA3|NTSR2|P2RY13|UTS2R|P2RY14|S1PR4|PDYN|CALCRL|CHRM4|LEPR|HTR4|CHRNA1|AGTR2|GABRB2|TACR3|P2RY4|ADRA1A|CCKAR|LEP|CHRND|OXTR|LPAR3|LPAR4	http://www.genome.jp/kegg-bin/show_pathway?oas04080/oas:101117928%09red/oas:443534%09red/oas:101118697%09red/oas:101118506%09red/oas:101117637%09red/oas:443264%09red/oas:101110604%09red/oas:443138%09red/oas:100169940%09red/oas:101105430%09red/oas:101102707%09red/oas:101115511%09red/oas:101104053%09red/oas:101123185%09red/oas:101123088%09red/oas:101108047%09red/oas:101110120%09red/oas:443335%09red…	0.061828	NA	NA	0.392092
TGF-beta signaling pathway	KEGG PATHWAY	oas04350	9	93	0.00478821	0.0450446	BMP6|TGFB2|HJV|ACVR1C|THSD4|CHRD|GDF6|TGFB3|FMOD	http://www.genome.jp/kegg-bin/show_pathway?oas04350/oas:443174%09red/oas:443243%09red/oas:101114997%09red/oas:101115035%09red/oas:101111867%09red/oas:101108925%09red/oas:101111037%09red/oas:554322%09red/oas:554323%09red	0.0967742	NA	NA	0.392092
Serotonergic synapse	KEGG PATHWAY	oas04726	10	113	0.00541382	0.0475294	CYP2D6|KCNJ5|CACNA1C|CACNA1F|HTR4|DDC|SLC18A2|GABRB2|CACNA1S|PLA2G4E	http://www.genome.jp/kegg-bin/show_pathway?oas04726/oas:101106765%09red/oas:101104796%09red/oas:100568286%09red/oas:101116101%09red/oas:100913155%09red/oas:101117928%09red/oas:101108767%09red/oas:101104552%09red/oas:101115878%09red/oas:101116562%09red	0.0884956	4	34	0.0825224
Axon guidance	KEGG PATHWAY	oas04360	14	191	0.0054528	0.0475294	EPHB3|DPYSL5|SEMA3E|SEMA3D|SEMA5A|CAMK2A|CAMK2B|PLXNA4|SEMA3B|ABLIM1|TRPC4|ABLIM2|NFATC4|NTNG1	http://www.genome.jp/kegg-bin/show_pathway?oas04360/oas:101113321%09red/oas:443453%09red/oas:101119554%09red/oas:101118876%09red/oas:101123150%09red/oas:101106389%09red/oas:101118870%09red/oas:101118617%09red/oas:101102193%09red/oas:101111869%09red/oas:101113839%09red/oas:101102401%09red/oas:101121716%09red/oas:101120121%09red	0.0732984	NA	NA	0.392092
Pathways in cancer	KEGG PATHWAY	oas05200	30	551	0.0056137	0.0475294	TGFB2|TGFB3|CSF3R|RASGRP4|LAMA3|LAMB3|HEYL|SPI1|WNT10B|FGF18|JAK3|IFN1|IGF1|RXRG|CAMK2A|CAMK2B|AR|FGF9|FGFR4|FGFR2|ARNT2|CTNNA3|FN1|WNT2|GSTM3|TCF7L1|KIT|LPAR3|WNT7A|LPAR4	http://www.genome.jp/kegg-bin/show_pathway?oas05200/oas:101120660%09red/oas:443453%09red/oas:100216462%09red/oas:101119756%09red/oas:101118506%09red/oas:101112816%09red/oas:101116844%09red/oas:101111845%09red/oas:443042%09red/oas:101123346%09red/oas:100135448%09red/oas:101112342%09red/oas:554322%09red/oas:554323%09red/oas:100913162%09red/oas:101120460%09red/oas:100037663%09red/oas:100126577%09red…	0.0544465	4	34	0.0825224
Proteoglycans in cancer	KEGG PATHWAY	oas05205	15	215	0.00624491	0.051168	ERBB3|TGFB2|IGF1|HSPB2|FN1|VAV3|WNT10B|CAMK2A|CAMK2B|ANK1|PLCE1|WNT2|ITGB5|WNT7A|CAV3	http://www.genome.jp/kegg-bin/show_pathway?oas05205/oas:101107895%09red/oas:101105703%09red/oas:101103889%09red/oas:443453%09red/oas:100216462%09red/oas:101120887%09red/oas:101120709%09red/oas:443318%09red/oas:101118870%09red/oas:114109341%09red/oas:100126577%09red/oas:101107228%09red/oas:554322%09red/oas:101102299%09red/oas:101121569%09red	0.0697674	NA	NA	0.392092
Amphetamine addiction	KEGG PATHWAY	oas05031	7	68	0.00909781	0.0720924	PDYN|GRIA3|CACNA1C|CAMK2A|CAMK2B|DDC|SLC18A2	http://www.genome.jp/kegg-bin/show_pathway?oas05031/oas:101106765%09red/oas:443453%09red/oas:101104796%09red/oas:101118870%09red/oas:101105430%09red/oas:443273%09red/oas:101116562%09red	0.102941	4	34	0.0825224
Gastric cancer	KEGG PATHWAY	oas05226	12	163	0.00936634	0.0720924	TGFB2|TGFB3|CDH17|WNT2|WNT10B|RXRG|TCF7L1|FGFR2|FGF18|FGF9|WNT7A|CTNNA3	http://www.genome.jp/kegg-bin/show_pathway?oas05226/oas:101111845%09red/oas:100126577%09red/oas:114109341%09red/oas:101111295%09red/oas:554323%09red/oas:101123346%09red/oas:101116844%09red/oas:443548%09red/oas:780460%09red/oas:554322%09red/oas:101102299%09red/oas:100913162%09red	0.0736196	4	34	0.0825224
Pancreatic secretion	KEGG PATHWAY	oas04972	9	105	0.0097548	0.0728741	RAB27B|ATP2A1|ATP1B4|CELA3B|KCNMA1|CCKAR|PLA2G2C|ATP2B3|CLCA1	http://www.genome.jp/kegg-bin/show_pathway?oas04972/oas:101113044%09red/oas:101111766%09red/oas:101101873%09red/oas:101115328%09red/oas:101120036%09red/oas:100270685%09red/oas:101108047%09red/oas:101103454%09red/oas:101103632%09red	0.0857143	NA	NA	0.392092
AMPK signaling pathway	KEGG PATHWAY	oas04152	10	125	0.0102028	0.0740429	ADRA1A|IGF1|ACACB|PFKFB1|PRKAG3|PRKAA2|LEPR|LEP|PPARGC1A|PPP2R2B	http://www.genome.jp/kegg-bin/show_pathway?oas04152/oas:443534%09red/oas:100169940%09red/oas:443270%09red/oas:443318%09red/oas:443264%09red/oas:100142674%09red/oas:100127210%09red/oas:101116538%09red/oas:101113409%09red/oas:101114816%09red	0.08	5	13	0.171261
Adipocytokine signaling pathway	KEGG PATHWAY	oas04920	7	73	0.0127465	0.0899339	ACACB|PRKAG3|RXRG|PRKAA2|LEPR|LEP|PPARGC1A	http://www.genome.jp/kegg-bin/show_pathway?oas04920/oas:443534%09red/oas:443270%09red/oas:443264%09red/oas:100142674%09red/oas:100127210%09red/oas:101111845%09red/oas:101114816%09red	0.0958904	5	13	0.171261
Ras signaling pathway	KEGG PATHWAY	oas04014	15	242	0.0161409	0.108281	IGF1|PDGFD|RASGRF2|RASGRP4|NTRK2|KIT|PLA2G2C|FGF18|PLCE1|PLA1A|FGF9|FGFR4|FGFR2|PLA2G4E|ANGPT4	http://www.genome.jp/kegg-bin/show_pathway?oas04014/oas:101105703%09red/oas:101120660%09red/oas:101107460%09red/oas:780504%09red/oas:101116015%09red/oas:443318%09red/oas:101121934%09red/oas:101106480%09red/oas:443548%09red/oas:101117784%09red/oas:101103632%09red/oas:101116844%09red/oas:101112342%09red/oas:780460%09red/oas:101115878%09red	0.0619835	3	3	0.00269581
Amoebiasis	KEGG PATHWAY	oas05146	8	96	0.0166258	0.108281	TGFB2|LAMA3|FN1|TGFB3|COL1A2|ITGAM|COL1A1|LAMB3	http://www.genome.jp/kegg-bin/show_pathway?oas05146/oas:101120460%09red/oas:443217%09red/oas:101105176%09red/oas:100216462%09red/oas:443512%09red/oas:443483%09red/oas:554322%09red/oas:554323%09red	0.0833333	16	36	0.812146
Circadian entrainment	KEGG PATHWAY	oas04713	8	96	0.0166258	0.108281	CACNA1H|KCNJ5|RYR1|GRIA3|CACNA1C|CAMK2A|CAMK2B|PRKG2	http://www.genome.jp/kegg-bin/show_pathway?oas04713/oas:443453%09red/oas:101116562%09red/oas:101118870%09red/oas:101116101%09red/oas:101112591%09red/oas:443273%09red/oas:101119120%09red/oas:101113758%09red	0.0833333	4	34	0.0825224
Prion diseases	KEGG PATHWAY	oas05020	4	31	0.0232371	0.147556	C7|C6|NCAM2|NCAM1	http://www.genome.jp/kegg-bin/show_pathway?oas05020/oas:101102931%09red/oas:101112759%09red/oas:101102674%09red/oas:101114992%09red	0.129032	NA	NA	0.392092
Human papillomavirus infection	KEGG PATHWAY	oas05165	20	376	0.0257863	0.159749	ITGA8|DLG2|HEYL|LAMA3|ITGB5|FN1|ITGB6|WNT2|WNT10B|THBS2|TCF7L1|PPP2R2B|ATP6V0A4|ITGA11|COL1A2|COL1A1|LAMB3|TNN|WNT7A|IFN1	http://www.genome.jp/kegg-bin/show_pathway?oas05165/oas:492823%09red/oas:101105162%09red/oas:101105176%09red/oas:100216462%09red/oas:100126577%09red/oas:101120887%09red/oas:443209%09red/oas:443512%09red/oas:443483%09red/oas:101117689%09red/oas:114109341%09red/oas:101120460%09red/oas:101104057%09red/oas:101104867%09red/oas:101119343%09red/oas:101116748%09red/oas:101116840%09red/oas:101102299%09red…	0.0531915	2	5	0.000297908
Platelet activation	KEGG PATHWAY	oas04611	9	127	0.0277037	0.167513	APBB1IP|COL1A1|MYLK|P2RY12|PIK3R6|COL1A2|FGB|PRKG2|PLA2G4E	http://www.genome.jp/kegg-bin/show_pathway?oas04611/oas:443334%09red/oas:101109720%09red/oas:443512%09red/oas:443483%09red/oas:101102336%09red/oas:101117897%09red/oas:101110258%09red/oas:101115878%09red/oas:101113758%09red	0.0708661	NA	NA	0.392092
GABAergic synapse	KEGG PATHWAY	oas04727	7	87	0.0283584	0.167513	CACNA1C|CACNA1F|PLCL1|SLC6A13|SLC6A12|GABRB2|CACNA1S	http://www.genome.jp/kegg-bin/show_pathway?oas04727/oas:101102372%09red/oas:101116562%09red/oas:101114770%09red/oas:101119630%09red/oas:100913155%09red/oas:101108767%09red/oas:101104552%09red	0.0804598	4	34	0.0825224
Glucagon signaling pathway	KEGG PATHWAY	oas04922	8	108	0.0297337	0.171644	ACACB|PRKAA2|PRKAG3|PPARGC1A|CAMK2B|CAMK2A|PFKFB1|PYGM	http://www.genome.jp/kegg-bin/show_pathway?oas04922/oas:443453%09red/oas:100142674%09red/oas:442998%09red/oas:101118870%09red/oas:443270%09red/oas:100127210%09red/oas:101116538%09red/oas:101114816%09red	0.0740741	5	13	0.171261
Cholinergic synapse	KEGG PATHWAY	oas04725	8	111	0.0338821	0.191245	CHRM4|KCNQ4|CACNA1C|CAMK2A|CAMK2B|PIK3R6|CACNA1F|CACNA1S	http://www.genome.jp/kegg-bin/show_pathway?oas04725/oas:443453%09red/oas:101116562%09red/oas:101109720%09red/oas:101118870%09red/oas:101114554%09red/oas:101122655%09red/oas:101108767%09red/oas:101104552%09red	0.0720721	4	34	0.0825224
Staphylococcus aureus infection	KEGG PATHWAY	oas05150	6	72	0.0356817	0.197025	CFI|CFB|ITGAM|C1S|C2|DSG1	http://www.genome.jp/kegg-bin/show_pathway?oas05150/oas:101107688%09red/oas:101119307%09red/oas:443217%09red/oas:101115499%09red/oas:101115321%09red/oas:101115072%09red	0.0833333	7	4	0.268102
Tight junction	KEGG PATHWAY	oas04530	11	181	0.0402096	0.217303	MYH2|DLG2|MYH14|PRKAG3|PRKAA2|PPP2R2B|MYH1|MYL2|CLDN2|MYL6B|AMOT	http://www.genome.jp/kegg-bin/show_pathway?oas04530/oas:442994%09red/oas:101104867%09red/oas:101110925%09red/oas:101108810%09red/oas:443471%09red/oas:100196904%09red/oas:101115985%09red/oas:100142674%09red/oas:100127210%09red/oas:780475%09red/oas:101113409%09red	0.0607735	NA	NA	0.392092
Gastric acid secretion	KEGG PATHWAY	oas04971	6	75	0.0417356	0.218582	KCNJ16|ATP1B4|CAMK2A|CAMK2B|MYLK|SLC26A7	http://www.genome.jp/kegg-bin/show_pathway?oas04971/oas:101113044%09red/oas:101114792%09red/oas:443334%09red/oas:101118870%09red/oas:443453%09red/oas:101113767%09red	0.08	NA	NA	0.392092
Leukocyte transendothelial migration	KEGG PATHWAY	oas04670	8	117	0.0433187	0.218582	CYBB|VAV3|RAPGEF4|MYL2|MYLPF|CLDN2|CTNNA3|ITGAM	http://www.genome.jp/kegg-bin/show_pathway?oas04670/oas:101112196%09red/oas:100270715%09red/oas:443217%09red/oas:101120709%09red/oas:100036757%09red/oas:100196904%09red/oas:101123346%09red/oas:780475%09red	0.0683761	NA	NA	0.392092
Cushing syndrome	KEGG PATHWAY	oas04934	10	161	0.043616	0.218582	CACNA1H|WNT2|WNT10B|CACNA1C|CAMK2A|CACNA1F|TCF7L1|CAMK2B|CACNA1S|WNT7A	http://www.genome.jp/kegg-bin/show_pathway?oas04934/oas:443453%09red/oas:101116562%09red/oas:114109341%09red/oas:101118870%09red/oas:100126577%09red/oas:101108767%09red/oas:101104552%09red/oas:101102299%09red/oas:101119120%09red/oas:100913162%09red	0.0621118	4	34	0.0825224
ABC transporters	KEGG PATHWAY	oas02010	6	76	0.0438886	0.218582	ABCA10|ABCG1|ABCG2|ABCA6|ABCB11|ABCA3	http://www.genome.jp/kegg-bin/show_pathway?oas02010/oas:780508%09red/oas:101115555%09red/oas:101103525%09red/oas:101121238%09red/oas:101108240%09red/oas:105605850%09red	0.0789474	NA	NA	0.392092
Histidine metabolism	KEGG PATHWAY	oas00340	3	23	0.0467298	0.227084	ALDH2|CARNS1|UROC1	http://www.genome.jp/kegg-bin/show_pathway?oas00340/oas:101117624%09red/oas:101109312%09red/oas:101116511%09red	0.130435	10	12	0.642178
Long-term depression	KEGG PATHWAY	oas04730	5	58	0.0473836	0.227084	RYR1|GRIA3|IGF1|PLA2G4E|PRKG2	http://www.genome.jp/kegg-bin/show_pathway?oas04730/oas:443273%09red/oas:101115878%09red/oas:101112591%09red/oas:443318%09red/oas:101113758%09red	0.0862069	NA	NA	0.392092
Signaling pathways regulating pluripotency of stem cells	KEGG PATHWAY	oas04550	9	143	0.0504485	0.237295	IGF1|ACVR1C|ESRRB|WNT2|WNT10B|FGFR2|JAK3|FGFR4|WNT7A	http://www.genome.jp/kegg-bin/show_pathway?oas04550/oas:101120660%09red/oas:114109341%09red/oas:443318%09red/oas:101109022%09red/oas:100126577%09red/oas:101111867%09red/oas:443548%09red/oas:101102299%09red/oas:101112816%09red	0.0629371	4	34	0.0825224
Wnt signaling pathway	KEGG PATHWAY	oas04310	10	168	0.0544796	0.251597	NKD1|PRICKLE1|NFATC4|WNT2|WNT10B|CAMK2A|CAMK2B|TCF7L1|SERPINF1|WNT7A	http://www.genome.jp/kegg-bin/show_pathway?oas04310/oas:443453%09red/oas:101116855%09red/oas:114109341%09red/oas:101115695%09red/oas:101118870%09red/oas:101118617%09red/oas:100192425%09red/oas:100126577%09red/oas:101102299%09red/oas:100913162%09red	0.0595238	4	34	0.0825224
Melanogenesis	KEGG PATHWAY	oas04916	7	103	0.0579868	0.263012	WNT2|WNT10B|CAMK2A|CAMK2B|TCF7L1|KIT|WNT7A	http://www.genome.jp/kegg-bin/show_pathway?oas04916/oas:443453%09red/oas:780504%09red/oas:114109341%09red/oas:101118870%09red/oas:100126577%09red/oas:101102299%09red/oas:100913162%09red	0.0679612	4	34	0.0825224
Phospholipase D signaling pathway	KEGG PATHWAY	oas04072	9	148	0.0595166	0.265214	PDGFD|KIT|RAPGEF4|PIK3R6|DNM1|PLA2G4E|DNM3|LPAR3|LPAR4	http://www.genome.jp/kegg-bin/show_pathway?oas04072/oas:101112196%09red/oas:780504%09red/oas:101109720%09red/oas:101118506%09red/oas:101111138%09red/oas:101117784%09red/oas:101108737%09red/oas:101107117%09red/oas:101115878%09red	0.0608108	NA	NA	0.392092
Cell adhesion molecules (CAMs)	KEGG PATHWAY	oas04514	10	173	0.0632458	0.276973	ITGA8|NTNG1|NLGN1|NCAM1|CNTNAP2|CNTN1|ITGAM|CLDN2|CADM3|NCAM2	http://www.genome.jp/kegg-bin/show_pathway?oas04514/oas:101118005%09red/oas:101121565%09red/oas:443217%09red/oas:101117689%09red/oas:101112759%09red/oas:101114992%09red/oas:780475%09red/oas:101112016%09red/oas:101106322%09red/oas:101120121%09red	0.0578035	NA	NA	0.392092
Breast cancer	KEGG PATHWAY	oas05224	9	155	0.0738681	0.313177	HEYL|IGF1|WNT2|WNT10B|TCF7L1|KIT|FGF18|FGF9|WNT7A	http://www.genome.jp/kegg-bin/show_pathway?oas05224/oas:780504%09red/oas:114109341%09red/oas:443318%09red/oas:100126577%09red/oas:101116844%09red/oas:101119343%09red/oas:780460%09red/oas:101102299%09red/oas:100913162%09red	0.0580645	4	34	0.0825224
Dopaminergic synapse	KEGG PATHWAY	oas04728	8	132	0.0739789	0.313177	KCNJ5|GRIA3|CACNA1C|CAMK2A|CAMK2B|PPP2R2B|DDC|SLC18A2	http://www.genome.jp/kegg-bin/show_pathway?oas04728/oas:101106765%09red/oas:443453%09red/oas:101104796%09red/oas:101118870%09red/oas:101116101%09red/oas:443273%09red/oas:101113409%09red/oas:101116562%09red	0.0606061	4	34	0.0825224
Acute myeloid leukemia	KEGG PATHWAY	oas05221	5	67	0.0753957	0.313943	KIT|SPI1|ITGAM|TCF7L1|BCL2A1	http://www.genome.jp/kegg-bin/show_pathway?oas05221/oas:780504%09red/oas:101119756%09red/oas:101114560%09red/oas:443217%09red/oas:100913162%09red	0.0746269	NA	NA	0.392092
AGE-RAGE signaling pathway in diabetic complications	KEGG PATHWAY	oas04933	7	111	0.0780593	0.316391	TGFB2|TGFB3|FN1|CYBB|PLCE1|COL1A1|COL1A2	http://www.genome.jp/kegg-bin/show_pathway?oas04933/oas:101105703%09red/oas:100216462%09red/oas:443512%09red/oas:443483%09red/oas:100036757%09red/oas:554322%09red/oas:554323%09red	0.0630631	16	36	0.812146
Ferroptosis	KEGG PATHWAY	oas04216	4	48	0.0797205	0.316391	SLC39A8|CYBB|MAP1LC3C|SLC40A1	http://www.genome.jp/kegg-bin/show_pathway?oas04216/oas:101113825%09red/oas:101108488%09red/oas:100036757%09red/oas:101120002%09red	0.0833333	NA	NA	0.392092
Endocrine and other factor-regulated calcium reabsorption	KEGG PATHWAY	oas04961	4	48	0.0797205	0.316391	SLC8A3|DNM1|ATP1B4|DNM3	http://www.genome.jp/kegg-bin/show_pathway?oas04961/oas:101113044%09red/oas:101108737%09red/oas:101120753%09red/oas:101107117%09red	0.0833333	NA	NA	0.392092
Longevity regulating pathway	KEGG PATHWAY	oas04211	6	90	0.081288	0.317649	IGF1|SESN1|SESN3|PRKAG3|PPARGC1A|PRKAA2	http://www.genome.jp/kegg-bin/show_pathway?oas04211/oas:100142674%09red/oas:443318%09red/oas:101102510%09red/oas:443270%09red/oas:100127210%09red/oas:101115970%09red	0.0666667	5	13	0.171261
GnRH signaling pathway	KEGG PATHWAY	oas04912	6	93	0.0910659	0.350466	CACNA1C|CAMK2A|CAMK2B|CACNA1F|CACNA1S|PLA2G4E	http://www.genome.jp/kegg-bin/show_pathway?oas04912/oas:443453%09red/oas:101116562%09red/oas:101118870%09red/oas:101108767%09red/oas:101104552%09red/oas:101115878%09red	0.0645161	4	34	0.0825224
Transcriptional misregulation in cancer	KEGG PATHWAY	oas05202	10	189	0.0971312	0.362016	MCP1|IGF1|BCL2A1|GRIA3|RXRG|MLLT3|MEF2C|SPI1|ITGAM|ARNT2	http://www.genome.jp/kegg-bin/show_pathway?oas05202/oas:101111845%09red/oas:443217%09red/oas:101119756%09red/oas:443318%09red/oas:443273%09red/oas:100135448%09red/oas:443546%09red/oas:101102874%09red/oas:101114560%09red/oas:100286738%09red	0.0529101	NA	NA	0.392092
Glycosphingolipid biosynthesis - ganglio series	KEGG PATHWAY	oas00604	2	15	0.0979041	0.362016	ST8SIA5|ST6GALNAC3	http://www.genome.jp/kegg-bin/show_pathway?oas00604/oas:101121471%09red/oas:101110108%09red	0.133333	NA	NA	0.392092
Mineral absorption	KEGG PATHWAY	oas04978	4	52	0.098343	0.362016	HEPH|SLC8A3|ATP1B4|SLC40A1	http://www.genome.jp/kegg-bin/show_pathway?oas04978/oas:101113825%09red/oas:101113044%09red/oas:101120753%09red/oas:101113655%09red	0.0769231	NA	NA	0.392092
Bacterial invasion of epithelial cells	KEGG PATHWAY	oas05100	5	77	0.114944	0.415765	DNM3|DNM1|CAV3|FN1|CTNNA3	http://www.genome.jp/kegg-bin/show_pathway?oas05100/oas:100216462%09red/oas:101108737%09red/oas:101123346%09red/oas:101107228%09red/oas:101107117%09red	0.0649351	NA	NA	0.392092
Salivary secretion	KEGG PATHWAY	oas04970	6	100	0.116218	0.415765	ADRA1A|AQP5|ATP1B4|KCNMA1|PRKG2|ATP2B3	http://www.genome.jp/kegg-bin/show_pathway?oas04970/oas:101113044%09red/oas:100169940%09red/oas:101101873%09red/oas:100270685%09red/oas:443251%09red/oas:101113758%09red	0.06	NA	NA	0.392092
Taste transduction	KEGG PATHWAY	oas04742	5	78	0.119357	0.421063	TAS2R4|CACNA1C|PDE1A|P2RY4|SCN2A	http://www.genome.jp/kegg-bin/show_pathway?oas04742/oas:101123185%09red/oas:101119369%09red/oas:101103126%09red/oas:101109439%09red/oas:101116562%09red	0.0641026	NA	NA	0.392092
Linoleic acid metabolism	KEGG PATHWAY	oas00591	3	36	0.122547	0.426396	PLA2G2C|CYP3A24|PLA2G4E	http://www.genome.jp/kegg-bin/show_pathway?oas00591/oas:100170111%09red/oas:101115878%09red/oas:101103632%09red	0.0833333	9	12	0.639189
Inflammatory mediator regulation of TRP channels	KEGG PATHWAY	oas04750	6	106	0.14025	0.481398	IGF1|CAMK2A|CAMK2B|TRPM8|TRPV3|PLA2G4E	http://www.genome.jp/kegg-bin/show_pathway?oas04750/oas:101121868%09red/oas:443453%09red/oas:443318%09red/oas:101118870%09red/oas:101104537%09red/oas:101115878%09red	0.0566038	4	34	0.0825224
Longevity regulating pathway - multiple species	KEGG PATHWAY	oas04213	4	63	0.158453	0.536627	PRKAG3|IGF1|CRYAB|PRKAA2	http://www.genome.jp/kegg-bin/show_pathway?oas04213/oas:100127210%09red/oas:497274%09red/oas:443318%09red/oas:100142674%09red	0.0634921	5	13	0.171261
Insulin resistance	KEGG PATHWAY	oas04931	6	111	0.161884	0.541034	PPP1R3A|ACACB|PRKAG3|PPARGC1A|PRKAA2|PYGM	http://www.genome.jp/kegg-bin/show_pathway?oas04931/oas:101110321%09red/oas:100142674%09red/oas:442998%09red/oas:443270%09red/oas:100127210%09red/oas:101114816%09red	0.0540541	5	13	0.171261
Chemokine signaling pathway	KEGG PATHWAY	oas04062	9	188	0.16748	0.552467	CCL19|VAV3|FGR|PIK3R6|JAK3|ARRB1|CCR9|HCK|CXCL14	http://www.genome.jp/kegg-bin/show_pathway?oas04062/oas:101113167%09red/oas:678667%09red/oas:101109720%09red/oas:101120709%09red/oas:101120217%09red/oas:101105243%09red/oas:101107075%09red/oas:101108418%09red/oas:101112816%09red	0.0478723	NA	NA	0.392092
FoxO signaling pathway	KEGG PATHWAY	oas04068	7	138	0.171261	0.557694	TGFB2|IGF1|PRKAG3|PRKAA2|S1PR4|TGFB3|FBXO32	http://www.genome.jp/kegg-bin/show_pathway?oas04068/oas:101118697%09red/oas:443318%09red/oas:100142676%09red/oas:100142674%09red/oas:100127210%09red/oas:554322%09red/oas:554323%09red	0.0507246	5	13	0.171261
Basal cell carcinoma	KEGG PATHWAY	oas05217	4	66	0.176771	0.568353	WNT2|WNT10B|WNT7A|TCF7L1	http://www.genome.jp/kegg-bin/show_pathway?oas05217/oas:114109341%09red/oas:101102299%09red/oas:100126577%09red/oas:100913162%09red	0.0606061	4	34	0.0825224
Cortisol synthesis and secretion	KEGG PATHWAY	oas04927	4	68	0.189362	0.596402	CACNA1H|CACNA1C|CACNA1S|CACNA1F	http://www.genome.jp/kegg-bin/show_pathway?oas04927/oas:101108767%09red/oas:101104552%09red/oas:101116562%09red/oas:101119120%09red	0.0588235	4	34	0.0825224
Ovarian steroidogenesis	KEGG PATHWAY	oas04913	3	45	0.190191	0.596402	BMP6|IGF1|PLA2G4E	http://www.genome.jp/kegg-bin/show_pathway?oas04913/oas:443174%09red/oas:101115878%09red/oas:443318%09red	0.0666667	NA	NA	0.392092
Morphine addiction	KEGG PATHWAY	oas05032	5	94	0.199602	0.611632	PDE1A|PDE4C|GABRB2|KCNJ5|ARRB1	http://www.genome.jp/kegg-bin/show_pathway?oas05032/oas:101116101%09red/oas:101119369%09red/oas:101108418%09red/oas:101111282%09red/oas:100913155%09red	0.0531915	NA	NA	0.392092
Phosphonate and phosphinate metabolism	KEGG PATHWAY	oas00440	1	6	0.199864	0.611632	PCYT1B	http://www.genome.jp/kegg-bin/show_pathway?oas00440/oas:101115344%09red	0.166667	NA	NA	0.392092
Insulin signaling pathway	KEGG PATHWAY	oas04910	7	146	0.205474	0.621315	PPP1R3A|ACACB|PRKAG3|PPARGC1A|PRKAA2|SORBS1|PYGM	http://www.genome.jp/kegg-bin/show_pathway?oas04910/oas:101110321%09red/oas:101108178%09red/oas:443270%09red/oas:442998%09red/oas:100142674%09red/oas:100127210%09red/oas:101114816%09red	0.0479452	5	13	0.171261
Thyroid hormone signaling pathway	KEGG PATHWAY	oas04919	6	121	0.208997	0.624534	ATP2A1|ATP1B4|RXRG|PLCE1|PLN|SLCO1C1	http://www.genome.jp/kegg-bin/show_pathway?oas04919/oas:101105703%09red/oas:101113044%09red/oas:101111845%09red/oas:101111766%09red/oas:101120911%09red/oas:101102067%09red	0.0495868	NA	NA	0.392092
Melanoma	KEGG PATHWAY	oas05218	4	72	0.215343	0.631649	FGF18|IGF1|PDGFD|FGF9	http://www.genome.jp/kegg-bin/show_pathway?oas05218/oas:101116844%09red/oas:443318%09red/oas:780460%09red/oas:101117784%09red	0.0555556	NA	NA	0.392092
Prostate cancer	KEGG PATHWAY	oas05215	5	97	0.216352	0.631649	FGFR2|IGF1|PDGFD|TCF7L1|AR	http://www.genome.jp/kegg-bin/show_pathway?oas05215/oas:443318%09red/oas:443548%09red/oas:101117784%09red/oas:443042%09red/oas:100913162%09red	0.0515464	6	2	0.253592
Cocaine addiction	KEGG PATHWAY	oas05030	3	49	0.222774	0.643007	DDC|SLC18A2|PDYN	http://www.genome.jp/kegg-bin/show_pathway?oas05030/oas:101105430%09red/oas:101104796%09red/oas:101106765%09red	0.0612245	4	34	0.0825224
Tryptophan metabolism	KEGG PATHWAY	oas00380	3	50	0.231089	0.659512	DDC|KYNU|ALDH2	http://www.genome.jp/kegg-bin/show_pathway?oas00380/oas:101106765%09red/oas:101101867%09red/oas:101116511%09red	0.06	NA	NA	0.392092
Cholesterol metabolism	KEGG PATHWAY	oas04979	3	51	0.239459	0.668743	SORT1|ABCB11|PLTP	http://www.genome.jp/kegg-bin/show_pathway?oas04979/oas:101115982%09red/oas:101104538%09red/oas:101121238%09red	0.0588235	NA	NA	0.392092
alpha-Linolenic acid metabolism	KEGG PATHWAY	oas00592	2	28	0.24194	0.668743	PLA2G2C|PLA2G4E	http://www.genome.jp/kegg-bin/show_pathway?oas00592/oas:101115878%09red/oas:101103632%09red	0.0714286	9	12	0.639189
Glioma	KEGG PATHWAY	oas05214	4	76	0.242222	0.668743	CAMK1G|IGF1|CAMK2A|CAMK2B	http://www.genome.jp/kegg-bin/show_pathway?oas05214/oas:443318%09red/oas:101105428%09red/oas:443453%09red/oas:101118870%09red	0.0526316	4	34	0.0825224
Leishmaniasis	KEGG PATHWAY	oas05140	4	77	0.249059	0.680225	CYBB|TGFB2|TGFB3|ITGAM	http://www.genome.jp/kegg-bin/show_pathway?oas05140/oas:554322%09red/oas:554323%09red/oas:443217%09red/oas:100036757%09red	0.0519481	16	36	0.812146
Tuberculosis	KEGG PATHWAY	oas05152	9	212	0.258744	0.69916	TGFB2|TGFB3|MRC2|CAMK2B|CAMK2A|ATP6V0A4|ITGAM|NOD2|IFN1	http://www.genome.jp/kegg-bin/show_pathway?oas05152/oas:492823%09red/oas:443453%09red/oas:443217%09red/oas:101118870%09red/oas:101104057%09red/oas:554322%09red/oas:554323%09red/oas:101122041%09red/oas:780465%09red	0.0424528	NA	NA	0.392092
Parathyroid hormone synthesis, secretion and action	KEGG PATHWAY	oas04928	5	106	0.268909	0.718979	ARRB1|MEF2C|RXRG|PDE4C|MMP13	http://www.genome.jp/kegg-bin/show_pathway?oas04928/oas:443113%09red/oas:100286738%09red/oas:101111845%09red/oas:101111282%09red/oas:101108418%09red	0.0471698	NA	NA	0.392092
Circadian rhythm	KEGG PATHWAY	oas04710	2	31	0.277098	0.7314	PRKAG3|PRKAA2	http://www.genome.jp/kegg-bin/show_pathway?oas04710/oas:100127210%09red/oas:100142674%09red	0.0645161	5	13	0.171261
Malaria	KEGG PATHWAY	oas05144	3	56	0.281947	0.7314	TGFB2|TGFB3|THBS2	http://www.genome.jp/kegg-bin/show_pathway?oas05144/oas:554322%09red/oas:101116840%09red/oas:554323%09red	0.0535714	16	36	0.812146
Necroptosis	KEGG PATHWAY	oas04217	8	190	0.282712	0.7314	IFN1|CAMK2A|CAMK2B|CYBB|JAK3|PYGM|PLA2G4E|IL33	http://www.genome.jp/kegg-bin/show_pathway?oas04217/oas:101116705%09red/oas:492823%09red/oas:443453%09red/oas:442998%09red/oas:101118870%09red/oas:101112816%09red/oas:100036757%09red/oas:101115878%09red	0.0421053	NA	NA	0.392092
Glutamatergic synapse	KEGG PATHWAY	oas04724	5	109	0.287027	0.7314	GRIA3|CACNA1C|SLC1A2|PLA2G4E|SLC1A3	http://www.genome.jp/kegg-bin/show_pathway?oas04724/oas:443246%09red/oas:101115878%09red/oas:443273%09red/oas:101116562%09red/oas:443247%09red	0.0458716	NA	NA	0.392092
EGFR tyrosine kinase inhibitor resistance	KEGG PATHWAY	oas01521	4	83	0.290832	0.7314	FGFR2|ERBB3|IGF1|PDGFD	http://www.genome.jp/kegg-bin/show_pathway?oas01521/oas:443318%09red/oas:101103889%09red/oas:101117784%09red/oas:443548%09red	0.0481928	6	2	0.253592
p53 signaling pathway	KEGG PATHWAY	oas04115	4	83	0.290832	0.7314	ADGRB1|IGF1|SESN1|SESN3	http://www.genome.jp/kegg-bin/show_pathway?oas04115/oas:101117595%09red/oas:101102510%09red/oas:443318%09red/oas:101115970%09red	0.0481928	5	13	0.171261
Starch and sucrose metabolism	KEGG PATHWAY	oas00500	2	33	0.300496	0.748294	AGL|PYGM	http://www.genome.jp/kegg-bin/show_pathway?oas00500/oas:101111501%09red/oas:442998%09red	0.0606061	NA	NA	0.392092
HIF-1 signaling pathway	KEGG PATHWAY	oas04066	5	113	0.311508	0.762174	CYBB|IGF1|CAMK2A|CAMK2B|ANGPT4	http://www.genome.jp/kegg-bin/show_pathway?oas04066/oas:443318%09red/oas:101107460%09red/oas:100036757%09red/oas:443453%09red/oas:101118870%09red	0.0442478	4	34	0.0825224
PPAR signaling pathway	KEGG PATHWAY	oas03320	4	86	0.312071	0.762174	SORBS1|PLIN5|RXRG|PLTP	http://www.genome.jp/kegg-bin/show_pathway?oas03320/oas:101115982%09red/oas:100135434%09red/oas:101111845%09red/oas:101108178%09red	0.0465116	NA	NA	0.392092
Mucin type O-glycan biosynthesis	KEGG PATHWAY	oas00512	2	35	0.323763	0.783197	GALNT17|GALNT5	http://www.genome.jp/kegg-bin/show_pathway?oas00512/oas:101113990%09red/oas:101109586%09red	0.0571429	NA	NA	0.392092
Nicotinate and nicotinamide metabolism	KEGG PATHWAY	oas00760	2	36	0.335323	0.803511	ASPDH|NMRK2	http://www.genome.jp/kegg-bin/show_pathway?oas00760/oas:101114607%09red/oas:101118046%09red	0.0555556	NA	NA	0.392092
beta-Alanine metabolism	KEGG PATHWAY	oas00410	2	38	0.358259	0.841587	ALDH2|CARNS1	http://www.genome.jp/kegg-bin/show_pathway?oas00410/oas:101109312%09red/oas:101116511%09red	0.0526316	10	12	0.642178
Aldosterone-regulated sodium reabsorption	KEGG PATHWAY	oas04960	2	38	0.358259	0.841587	ATP1B4|IGF1	http://www.genome.jp/kegg-bin/show_pathway?oas04960/oas:101113044%09red/oas:443318%09red	0.0526316	12	4	0.665506
Oocyte meiosis	KEGG PATHWAY	oas04114	5	121	0.361154	0.841587	AR|IGF1|CPEB1|CAMK2A|CAMK2B	http://www.genome.jp/kegg-bin/show_pathway?oas04114/oas:443318%09red/oas:101118870%09red/oas:443453%09red/oas:443042%09red/oas:101110092%09red	0.0413223	4	34	0.0825224
Phagosome	KEGG PATHWAY	oas04145	7	180	0.37109	0.854703	CYBB|MRC2|ITGB5|DYNC1I1|THBS2|ATP6V0A4|ITGAM	http://www.genome.jp/kegg-bin/show_pathway?oas04145/oas:101118013%09red/oas:443217%09red/oas:101120887%09red/oas:100036757%09red/oas:101116840%09red/oas:101122041%09red/oas:101104057%09red	0.0388889	NA	NA	0.392092
Retrograde endocannabinoid signaling	KEGG PATHWAY	oas04723	6	152	0.375601	0.854703	KCNJ5|GRIA3|CACNA1C|CACNA1F|GABRB2|CACNA1S	http://www.genome.jp/kegg-bin/show_pathway?oas04723/oas:101116562%09red/oas:101116101%09red/oas:100913155%09red/oas:443273%09red/oas:101108767%09red/oas:101104552%09red	0.0394737	4	34	0.0825224
Endocytosis	KEGG PATHWAY	oas04144	10	269	0.378435	0.854703	RAB11FIP1|ARAP2|PSD2|DNM1|DNM3|ARRB1|WIPF3|FGFR4|FGFR2|CAV3	http://www.genome.jp/kegg-bin/show_pathway?oas04144/oas:101120660%09red/oas:101107228%09red/oas:101118246%09red/oas:101111451%09red/oas:101109800%09red/oas:101108418%09red/oas:101108737%09red/oas:443548%09red/oas:101107117%09red/oas:101116827%09red	0.0371747	NA	NA	0.392092
Hepatocellular carcinoma	KEGG PATHWAY	oas05225	7	184	0.391612	0.854703	TGFB2|TGFB3|WNT2|WNT10B|GSTM3|TCF7L1|WNT7A	http://www.genome.jp/kegg-bin/show_pathway?oas05225/oas:100037663%09red/oas:114109341%09red/oas:101102299%09red/oas:100126577%09red/oas:554322%09red/oas:554323%09red/oas:100913162%09red	0.0380435	4	34	0.0825224
Thyroid cancer	KEGG PATHWAY	oas05216	2	41	0.392092	0.854703	RXRG|TCF7L1	http://www.genome.jp/kegg-bin/show_pathway?oas05216/oas:101111845%09red/oas:100913162%09red	0.0487805	NA	NA	0.392092
Nicotine addiction	KEGG PATHWAY	oas05033	2	41	0.392092	0.854703	GRIA3|GABRB2	http://www.genome.jp/kegg-bin/show_pathway?oas05033/oas:100913155%09red/oas:443273%09red	0.0487805	NA	NA	0.392092
Pyruvate metabolism	KEGG PATHWAY	oas00620	2	41	0.392092	0.854703	ALDH2|ACACB	http://www.genome.jp/kegg-bin/show_pathway?oas00620/oas:101114816%09red/oas:101116511%09red	0.0487805	10	12	0.642178
Long-term potentiation	KEGG PATHWAY	oas04720	3	69	0.393702	0.854703	CACNA1C|CAMK2A|CAMK2B	http://www.genome.jp/kegg-bin/show_pathway?oas04720/oas:443453%09red/oas:101116562%09red/oas:101118870%09red	0.0434783	4	34	0.0825224
Toxoplasmosis	KEGG PATHWAY	oas05145	5	127	0.398555	0.857908	PIK3R6|TGFB2|LAMA3|TGFB3|LAMB3	http://www.genome.jp/kegg-bin/show_pathway?oas05145/oas:101109720%09red/oas:101120460%09red/oas:554322%09red/oas:554323%09red/oas:101105176%09red	0.0393701	16	36	0.812146
Bile secretion	KEGG PATHWAY	oas04976	4	100	0.411858	0.871765	ABCB11|ABCG2|ATP1B4|AQP9	http://www.genome.jp/kegg-bin/show_pathway?oas04976/oas:780508%09red/oas:101113044%09red/oas:443184%09red/oas:101121238%09red	0.04	NA	NA	0.392092
Small cell lung cancer	KEGG PATHWAY	oas05222	4	100	0.411858	0.871765	LAMA3|LAMB3|RXRG|FN1	http://www.genome.jp/kegg-bin/show_pathway?oas05222/oas:100216462%09red/oas:101120460%09red/oas:101111845%09red/oas:101105176%09red	0.04	NA	NA	0.392092
Adherens junction	KEGG PATHWAY	oas04520	3	72	0.419045	0.875247	SORBS1|TCF7L1|CTNNA3	http://www.genome.jp/kegg-bin/show_pathway?oas04520/oas:100913162%09red/oas:101123346%09red/oas:101108178%09red	0.0416667	8	2	0.496574
mTOR signaling pathway	KEGG PATHWAY	oas04150	6	160	0.420394	0.875247	IGF1|DEPTOR|WNT2|WNT10B|PRKAA2|WNT7A	http://www.genome.jp/kegg-bin/show_pathway?oas04150/oas:114109341%09red/oas:443318%09red/oas:100126577%09red/oas:106992034%09red/oas:100127210%09red/oas:101102299%09red	0.0375	4	34	0.0825224
Glycerophospholipid metabolism	KEGG PATHWAY	oas00564	4	102	0.425963	0.875514	PLA2G2C|PCYT1B|PLA2G4E|PHOSPHO1	http://www.genome.jp/kegg-bin/show_pathway?oas00564/oas:101112333%09red/oas:101115344%09red/oas:101115878%09red/oas:101103632%09red	0.0392157	9	12	0.639189
Renal cell carcinoma	KEGG PATHWAY	oas05211	3	73	0.427416	0.875514	TGFB2|TGFB3|ARNT2	http://www.genome.jp/kegg-bin/show_pathway?oas05211/oas:554322%09red/oas:554323%09red/oas:100135448%09red	0.0410959	16	36	0.812146
NF-kappa B signaling pathway	KEGG PATHWAY	oas04064	4	104	0.439981	0.879646	CCL19|EDA2R|EDAR|BCL2A1	http://www.genome.jp/kegg-bin/show_pathway?oas04064/oas:101118670%09red/oas:101114560%09red/oas:101109349%09red/oas:101120217%09red	0.0384615	NA	NA	0.392092
Drug metabolism - cytochrome P450	KEGG PATHWAY	oas00982	3	75	0.444027	0.879646	FMO2|FMO1|GSTM3	http://www.genome.jp/kegg-bin/show_pathway?oas00982/oas:100037663%09red/oas:101104842%09red/oas:101105089%09red	0.04	NA	NA	0.392092
Inflammatory bowel disease (IBD)	KEGG PATHWAY	oas05321	3	75	0.444027	0.879646	TGFB2|TGFB3|NOD2	http://www.genome.jp/kegg-bin/show_pathway?oas05321/oas:554322%09red/oas:554323%09red/oas:780465%09red	0.04	16	36	0.812146
Relaxin signaling pathway	KEGG PATHWAY	oas04926	5	135	0.448012	0.879646	ACTA2|ARRB1|COL1A1|COL1A2|MMP13	http://www.genome.jp/kegg-bin/show_pathway?oas04926/oas:101121051%09red/oas:443113%09red/oas:443512%09red/oas:101108418%09red/oas:443483%09red	0.037037	NA	NA	0.392092
Nitrogen metabolism	KEGG PATHWAY	oas00910	1	18	0.454116	0.879646	CA3	http://www.genome.jp/kegg-bin/show_pathway?oas00910/oas:101118196%09red	0.0555556	NA	NA	0.392092
One carbon pool by folate	KEGG PATHWAY	oas00670	1	18	0.454116	0.879646	ALDH1L1	http://www.genome.jp/kegg-bin/show_pathway?oas00670/oas:100913154%09red	0.0555556	NA	NA	0.392092
Vasopressin-regulated water reabsorption	KEGG PATHWAY	oas04962	2	47	0.457139	0.879646	DYNC1I1|AQP2	http://www.genome.jp/kegg-bin/show_pathway?oas04962/oas:443024%09red/oas:101118013%09red	0.0425532	14	2	0.699335
Type II diabetes mellitus	KEGG PATHWAY	oas04930	2	47	0.457139	0.879646	KCNJ11|CACNA1C	http://www.genome.jp/kegg-bin/show_pathway?oas04930/oas:101114135%09red/oas:101116562%09red	0.0425532	NA	NA	0.392092
Arginine and proline metabolism	KEGG PATHWAY	oas00330	2	48	0.467589	0.892989	ALDH2|CARNS1	http://www.genome.jp/kegg-bin/show_pathway?oas00330/oas:101109312%09red/oas:101116511%09red	0.0416667	10	12	0.642178
Fatty acid biosynthesis	KEGG PATHWAY	oas00061	1	19	0.47124	0.893246	ACACB	http://www.genome.jp/kegg-bin/show_pathway?oas00061/oas:101114816%09red	0.0526316	10	12	0.642178
Purine metabolism	KEGG PATHWAY	oas00230	5	141	0.484414	0.90786	NPR1|PDE1A|PDE4C|AMPD1|GMPR	http://www.genome.jp/kegg-bin/show_pathway?oas00230/oas:101119369%09red/oas:101102594%09red/oas:101102023%09red/oas:101111282%09red/oas:101123436%09red	0.035461	NA	NA	0.392092
Glycosaminoglycan biosynthesis - chondroitin sulfate / dermatan sulfate	KEGG PATHWAY	oas00532	1	20	0.487828	0.90786	CHST13	http://www.genome.jp/kegg-bin/show_pathway?oas00532/oas:114109348%09red	0.05	NA	NA	0.392092
Jak-STAT signaling pathway	KEGG PATHWAY	oas04630	8	234	0.489673	0.90786	IFNK|LEPR|LEP|FHL1|JAK3|CSF3R|IL11RA|IFN1	http://www.genome.jp/kegg-bin/show_pathway?oas04630/oas:101111520%09red/oas:492823%09red/oas:443534%09red/oas:443264%09red/oas:101112816%09red/oas:101118070%09red/oas:101120724%09red/oas:100307044%09red	0.034188	NA	NA	0.392092
Ether lipid metabolism	KEGG PATHWAY	oas00565	2	51	0.498204	0.914623	PLA2G2C|PLA2G4E	http://www.genome.jp/kegg-bin/show_pathway?oas00565/oas:101115878%09red/oas:101103632%09red	0.0392157	9	12	0.639189
Pertussis	KEGG PATHWAY	oas05133	3	82	0.500522	0.914623	C1S|C2|ITGAM	http://www.genome.jp/kegg-bin/show_pathway?oas05133/oas:101107688%09red/oas:101115321%09red/oas:443217%09red	0.0365854	7	4	0.268102
Hematopoietic cell lineage	KEGG PATHWAY	oas04640	4	117	0.528044	0.956143	IL11RA|ITGAM|CSF3R|KIT	http://www.genome.jp/kegg-bin/show_pathway?oas04640/oas:101120724%09red/oas:780504%09red/oas:443217%09red/oas:101118070%09red	0.034188	NA	NA	0.392092
Phenylalanine metabolism	KEGG PATHWAY	oas00360	1	23	0.534536	0.956143	DDC	http://www.genome.jp/kegg-bin/show_pathway?oas00360/oas:101106765%09red	0.0434783	11	2	0.644279
Steroid biosynthesis	KEGG PATHWAY	oas00100	1	23	0.534536	0.956143	TM7SF2	http://www.genome.jp/kegg-bin/show_pathway?oas00100/oas:100037702%09red	0.0434783	NA	NA	0.392092
Regulation of lipolysis in adipocytes	KEGG PATHWAY	oas04923	2	56	0.546647	0.961943	NPR1|PRKG2	http://www.genome.jp/kegg-bin/show_pathway?oas04923/oas:101113758%09red/oas:101123436%09red	0.0357143	5	13	0.171261
Other types of O-glycan biosynthesis	KEGG PATHWAY	oas00514	1	24	0.549141	0.961943	GXYLT2	http://www.genome.jp/kegg-bin/show_pathway?oas00514/oas:101104350%09red	0.0416667	NA	NA	0.392092
Glycosaminoglycan biosynthesis - heparan sulfate / heparin	KEGG PATHWAY	oas00534	1	24	0.549141	0.961943	EXTL1	http://www.genome.jp/kegg-bin/show_pathway?oas00534/oas:101113394%09red	0.0416667	NA	NA	0.392092
ErbB signaling pathway	KEGG PATHWAY	oas04012	3	89	0.553943	0.963709	ERBB3|CAMK2A|CAMK2B	http://www.genome.jp/kegg-bin/show_pathway?oas04012/oas:101103889%09red/oas:443453%09red/oas:101118870%09red	0.0337079	4	34	0.0825224
Endometrial cancer	KEGG PATHWAY	oas05213	2	59	0.574102	0.973512	TCF7L1|CTNNA3	http://www.genome.jp/kegg-bin/show_pathway?oas05213/oas:101123346%09red/oas:100913162%09red	0.0338983	8	2	0.496574
Colorectal cancer	KEGG PATHWAY	oas05210	3	92	0.57577	0.973512	TGFB2|TGFB3|TCF7L1	http://www.genome.jp/kegg-bin/show_pathway?oas05210/oas:554322%09red/oas:554323%09red/oas:100913162%09red	0.0326087	16	36	0.812146
Renin-angiotensin system	KEGG PATHWAY	oas04614	1	26	0.57699	0.973512	AGTR2	http://www.genome.jp/kegg-bin/show_pathway?oas04614/oas:443335%09red	0.0384615	NA	NA	0.392092
Proximal tubule bicarbonate reclamation	KEGG PATHWAY	oas04964	1	26	0.57699	0.973512	ATP1B4	http://www.genome.jp/kegg-bin/show_pathway?oas04964/oas:101113044%09red	0.0384615	12	4	0.665506
Neurotrophin signaling pathway	KEGG PATHWAY	oas04722	4	125	0.578741	0.973512	SORT1|CAMK2B|CAMK2A|NTRK2	http://www.genome.jp/kegg-bin/show_pathway?oas04722/oas:101116015%09red/oas:101104538%09red/oas:443453%09red/oas:101118870%09red	0.032	4	34	0.0825224
Viral protein interaction with cytokine and cytokine receptor	KEGG PATHWAY	oas04061	3	94	0.589945	0.979386	CCL19|CXCL14|CCR9	http://www.genome.jp/kegg-bin/show_pathway?oas04061/oas:101105243%09red/oas:678667%09red/oas:101120217%09red	0.0319149	NA	NA	0.392092
Fc gamma R-mediated phagocytosis	KEGG PATHWAY	oas04666	3	94	0.589945	0.979386	HCK|VAV3|PLA2G4E	http://www.genome.jp/kegg-bin/show_pathway?oas04666/oas:101113167%09red/oas:101120709%09red/oas:101115878%09red	0.0319149	9	12	0.639189
Collecting duct acid secretion	KEGG PATHWAY	oas04966	1	28	0.603121	0.994758	ATP6V0A4	http://www.genome.jp/kegg-bin/show_pathway?oas04966/oas:101104057%09red	0.0357143	15	2	0.797665
MicroRNAs in cancer	KEGG PATHWAY	oas05206	6	198	0.619592	1	ERBB3|TGFB2|TP63|MIR143|TNN|MIR133	http://www.genome.jp/kegg-bin/show_pathway?oas05206/oas:101103889%09red/oas:102464497%09red/oas:102466856%09red/oas:101108874%09red/oas:101116748%09red/oas:554322%09red	0.030303	NA	NA	0.392092
Ascorbate and aldarate metabolism	KEGG PATHWAY	oas00053	1	30	0.62764	1	ALDH2	http://www.genome.jp/kegg-bin/show_pathway?oas00053/oas:101116511%09red	0.0333333	10	12	0.642178
Non-small cell lung cancer	KEGG PATHWAY	oas05223	2	66	0.633366	1	RXRG|JAK3	http://www.genome.jp/kegg-bin/show_pathway?oas05223/oas:101111845%09red/oas:101112816%09red	0.030303	16	36	0.812146
Rheumatoid arthritis	KEGG PATHWAY	oas05323	3	101	0.637094	1	ATP6V0A4|TGFB2|TGFB3	http://www.genome.jp/kegg-bin/show_pathway?oas05323/oas:554322%09red/oas:554323%09red/oas:101104057%09red	0.029703	16	36	0.812146
Choline metabolism in cancer	KEGG PATHWAY	oas05231	3	101	0.637094	1	PCYT1B|PDGFD|PLA2G4E	http://www.genome.jp/kegg-bin/show_pathway?oas05231/oas:101115878%09red/oas:101115344%09red/oas:101117784%09red	0.029703	9	12	0.639189
Phosphatidylinositol signaling system	KEGG PATHWAY	oas04070	3	101	0.637094	1	IP6K3|IMPA2|PLCE1	http://www.genome.jp/kegg-bin/show_pathway?oas04070/oas:101105703%09red/oas:101118907%09red/oas:101105968%09red	0.029703	13	2	0.671827
Fc epsilon RI signaling pathway	KEGG PATHWAY	oas04664	2	67	0.641285	1	VAV3|PLA2G4E	http://www.genome.jp/kegg-bin/show_pathway?oas04664/oas:101120709%09red/oas:101115878%09red	0.0298507	9	12	0.639189
Central carbon metabolism in cancer	KEGG PATHWAY	oas05230	2	68	0.649068	1	FGFR2|KIT	http://www.genome.jp/kegg-bin/show_pathway?oas05230/oas:443548%09red/oas:780504%09red	0.0294118	NA	NA	0.392092
Legionellosis	KEGG PATHWAY	oas05134	2	68	0.649068	1	EEF1A2|ITGAM	http://www.genome.jp/kegg-bin/show_pathway?oas05134/oas:443217%09red/oas:101109898%09red	0.0294118	NA	NA	0.392092
Pentose phosphate pathway	KEGG PATHWAY	oas00030	1	32	0.650645	1	TKTL2	http://www.genome.jp/kegg-bin/show_pathway?oas00030/oas:101106590%09red	0.03125	17	3	0.905587
Steroid hormone biosynthesis	KEGG PATHWAY	oas00140	2	69	0.656717	1	CYP3A24|CYP2D6	http://www.genome.jp/kegg-bin/show_pathway?oas00140/oas:100170111%09red/oas:100568286%09red	0.0289855	NA	NA	0.392092
Lysine degradation	KEGG PATHWAY	oas00310	2	69	0.656717	1	PLOD2|ALDH2	http://www.genome.jp/kegg-bin/show_pathway?oas00310/oas:101103613%09red/oas:101116511%09red	0.0289855	10	12	0.642178
Yersinia infection	KEGG PATHWAY	oas05135	4	141	0.670082	1	WIPF3|VAV3|FYB1|FN1	http://www.genome.jp/kegg-bin/show_pathway?oas05135/oas:100216462%09red/oas:101111451%09red/oas:101120709%09red/oas:101105278%09red	0.0283688	NA	NA	0.392092
Fructose and mannose metabolism	KEGG PATHWAY	oas00051	1	35	0.682519	1	PFKFB1	http://www.genome.jp/kegg-bin/show_pathway?oas00051/oas:101116538%09red	0.0285714	NA	NA	0.392092
Propanoate metabolism	KEGG PATHWAY	oas00640	1	36	0.692485	1	ACACB	http://www.genome.jp/kegg-bin/show_pathway?oas00640/oas:101114816%09red	0.0277778	10	12	0.642178
Cytosolic DNA-sensing pathway	KEGG PATHWAY	oas04623	2	74	0.692969	1	IL33|IFN1	http://www.genome.jp/kegg-bin/show_pathway?oas04623/oas:101116705%09red/oas:492823%09red	0.027027	16	36	0.812146
Retinol metabolism	KEGG PATHWAY	oas00830	2	74	0.692969	1	DHRS3|CYP3A24	http://www.genome.jp/kegg-bin/show_pathway?oas00830/oas:101109288%09red/oas:100170111%09red	0.027027	NA	NA	0.392092
Pancreatic cancer	KEGG PATHWAY	oas05212	2	75	0.699829	1	TGFB2|TGFB3	http://www.genome.jp/kegg-bin/show_pathway?oas05212/oas:554322%09red/oas:554323%09red	0.0266667	16	36	0.812146
Arachidonic acid metabolism	KEGG PATHWAY	oas00590	2	75	0.699829	1	PLA2G2C|PLA2G4E	http://www.genome.jp/kegg-bin/show_pathway?oas00590/oas:101115878%09red/oas:101103632%09red	0.0266667	9	12	0.639189
Natural killer cell mediated cytotoxicity	KEGG PATHWAY	oas04650	4	147	0.700594	1	CD244|MCP1|VAV3|IFN1	http://www.genome.jp/kegg-bin/show_pathway?oas04650/oas:492823%09red/oas:101120709%09red/oas:443546%09red/oas:101121900%09red	0.0272109	16	36	0.812146
Hepatitis B	KEGG PATHWAY	oas05161	5	183	0.705502	1	TGFB2|TGFB3|NFATC4|JAK3|IFN1	http://www.genome.jp/kegg-bin/show_pathway?oas05161/oas:101118617%09red/oas:492823%09red/oas:554322%09red/oas:554323%09red/oas:101112816%09red	0.0273224	16	36	0.812146
Inositol phosphate metabolism	KEGG PATHWAY	oas00562	2	76	0.70656	1	IMPA2|PLCE1	http://www.genome.jp/kegg-bin/show_pathway?oas00562/oas:101105703%09red/oas:101105968%09red	0.0263158	13	2	0.671827
Autoimmune thyroid disease	KEGG PATHWAY	oas05320	2	76	0.70656	1	MCP1|IFN1	http://www.genome.jp/kegg-bin/show_pathway?oas05320/oas:492823%09red/oas:443546%09red	0.0263158	16	36	0.812146
Fluid shear stress and atherosclerosis	KEGG PATHWAY	oas05418	4	149	0.710301	1	MEF2C|GSTM3|CAV3|PRKAA2	http://www.genome.jp/kegg-bin/show_pathway?oas05418/oas:100127210%09red/oas:100037663%09red/oas:101107228%09red/oas:100286738%09red	0.0268456	NA	NA	0.392092
B cell receptor signaling pathway	KEGG PATHWAY	oas04662	2	78	0.719645	1	VAV3|CD79B	http://www.genome.jp/kegg-bin/show_pathway?oas04662/oas:101104586%09red/oas:101120709%09red	0.025641	9	12	0.639189
Chronic myeloid leukemia	KEGG PATHWAY	oas05220	2	79	0.726002	1	TGFB2|TGFB3	http://www.genome.jp/kegg-bin/show_pathway?oas05220/oas:554322%09red/oas:554323%09red	0.0253165	16	36	0.812146
Chagas disease (American trypanosomiasis)	KEGG PATHWAY	oas05142	3	118	0.735244	1	TGFB2|TGFB3|PPP2R2B	http://www.genome.jp/kegg-bin/show_pathway?oas05142/oas:554322%09red/oas:554323%09red/oas:101113409%09red	0.0254237	16	36	0.812146
Viral myocarditis	KEGG PATHWAY	oas05416	2	81	0.738348	1	SGCG|SGCD	http://www.genome.jp/kegg-bin/show_pathway?oas05416/oas:101116584%09red/oas:101110936%09red	0.0246914	NA	NA	0.392092
Tyrosine metabolism	KEGG PATHWAY	oas00350	1	43	0.754021	1	DDC	http://www.genome.jp/kegg-bin/show_pathway?oas00350/oas:101106765%09red	0.0232558	11	2	0.644279
Homologous recombination	KEGG PATHWAY	oas03440	1	43	0.754021	1	SYCP3	http://www.genome.jp/kegg-bin/show_pathway?oas03440/oas:101108560%09red	0.0232558	NA	NA	0.392092
Carbohydrate digestion and absorption	KEGG PATHWAY	oas04973	1	43	0.754021	1	ATP1B4	http://www.genome.jp/kegg-bin/show_pathway?oas04973/oas:101113044%09red	0.0232558	12	4	0.665506
Lysosome	KEGG PATHWAY	oas04142	3	126	0.773593	1	SORT1|ATP6V0A4|PSAPL1	http://www.genome.jp/kegg-bin/show_pathway?oas04142/oas:105615572%09red/oas:101104538%09red/oas:101104057%09red	0.0238095	NA	NA	0.392092
Sphingolipid signaling pathway	KEGG PATHWAY	oas04071	3	126	0.773593	1	PPP2R2B|ASAH2|S1PR4	http://www.genome.jp/kegg-bin/show_pathway?oas04071/oas:101118697%09red/oas:101121732%09red/oas:101113409%09red	0.0238095	NA	NA	0.392092
Non-alcoholic fatty liver disease (NAFLD)	KEGG PATHWAY	oas04932	4	164	0.775799	1	LEP|PRKAG3|PRKAA2|LEPR	http://www.genome.jp/kegg-bin/show_pathway?oas04932/oas:100127210%09red/oas:443264%09red/oas:443534%09red/oas:100142674%09red	0.0243902	5	13	0.171261
Fat digestion and absorption	KEGG PATHWAY	oas04975	1	47	0.783491	1	PLA2G2C	http://www.genome.jp/kegg-bin/show_pathway?oas04975/oas:101103632%09red	0.0212766	9	12	0.639189
Fatty acid degradation	KEGG PATHWAY	oas00071	1	47	0.783491	1	ALDH2	http://www.genome.jp/kegg-bin/show_pathway?oas00071/oas:101116511%09red	0.0212766	10	12	0.642178
Cell cycle	KEGG PATHWAY	oas04110	3	129	0.786751	1	CDKN1C|TGFB2|TGFB3	http://www.genome.jp/kegg-bin/show_pathway?oas04110/oas:100216434%09red/oas:554322%09red/oas:554323%09red	0.0232558	16	36	0.812146
Porphyrin and chlorophyll metabolism	KEGG PATHWAY	oas00860	1	48	0.79029	1	HEPH	http://www.genome.jp/kegg-bin/show_pathway?oas00860/oas:101113655%09red	0.0208333	NA	NA	0.392092
Progesterone-mediated oocyte maturation	KEGG PATHWAY	oas04914	2	91	0.793152	1	IGF1|CPEB1	http://www.genome.jp/kegg-bin/show_pathway?oas04914/oas:443318%09red/oas:101110092%09red	0.021978	4	34	0.0825224
Gap junction	KEGG PATHWAY	oas04540	2	91	0.793152	1	PDGFD|PRKG2	http://www.genome.jp/kegg-bin/show_pathway?oas04540/oas:101117784%09red/oas:101113758%09red	0.021978	NA	NA	0.392092
Hedgehog signaling pathway	KEGG PATHWAY	oas04340	1	49	0.796876	1	ARRB1	http://www.genome.jp/kegg-bin/show_pathway?oas04340/oas:101108418%09red	0.0204082	NA	NA	0.392092
Chemical carcinogenesis	KEGG PATHWAY	oas05204	2	93	0.802814	1	GSTM3|CYP3A24	http://www.genome.jp/kegg-bin/show_pathway?oas05204/oas:100170111%09red/oas:100037663%09red	0.0215054	18	5	0.924503
Osteoclast differentiation	KEGG PATHWAY	oas04380	3	134	0.807269	1	TGFB2|SPI1|TNFRSF11B	http://www.genome.jp/kegg-bin/show_pathway?oas04380/oas:100037695%09red/oas:554322%09red/oas:101119756%09red	0.0223881	NA	NA	0.392092
Antifolate resistance	KEGG PATHWAY	oas01523	1	52	0.815419	1	ABCG2	http://www.genome.jp/kegg-bin/show_pathway?oas01523/oas:780508%09red	0.0192308	NA	NA	0.392092
Valine, leucine and isoleucine degradation	KEGG PATHWAY	oas00280	1	52	0.815419	1	ALDH2	http://www.genome.jp/kegg-bin/show_pathway?oas00280/oas:101116511%09red	0.0192308	10	12	0.642178
Systemic lupus erythematosus	KEGG PATHWAY	oas05322	4	175	0.815967	1	C1S|C2|C7|C6	http://www.genome.jp/kegg-bin/show_pathway?oas05322/oas:101107688%09red/oas:101102931%09red/oas:101102674%09red/oas:101115321%09red	0.0228571	7	4	0.268102
Endocrine resistance	KEGG PATHWAY	oas01522	2	96	0.816555	1	ABCB11|IGF1	http://www.genome.jp/kegg-bin/show_pathway?oas01522/oas:443318%09red/oas:101121238%09red	0.0208333	NA	NA	0.392092
Sphingolipid metabolism	KEGG PATHWAY	oas00600	1	53	0.821217	1	ASAH2	http://www.genome.jp/kegg-bin/show_pathway?oas00600/oas:101121732%09red	0.0188679	NA	NA	0.392092
Estrogen signaling pathway	KEGG PATHWAY	oas04915	3	138	0.822462	1	KRT17|KRT19|KCNJ5	http://www.genome.jp/kegg-bin/show_pathway?oas04915/oas:101116101%09red/oas:100303604%09red/oas:101117946%09red	0.0217391	NA	NA	0.392092
mRNA surveillance pathway	KEGG PATHWAY	oas03015	2	99	0.829433	1	NCBP2L|PPP2R2B	http://www.genome.jp/kegg-bin/show_pathway?oas03015/oas:101113409%09red/oas:114111691%09red	0.020202	19	3	0.978196
Intestinal immune network for IgA production	KEGG PATHWAY	oas04672	1	55	0.832272	1	CCR9	http://www.genome.jp/kegg-bin/show_pathway?oas04672/oas:678667%09red	0.0181818	NA	NA	0.392092
Alcoholism	KEGG PATHWAY	oas05034	5	219	0.834438	1	HDAC9|SLC18A2|DDC|PDYN|NTRK2	http://www.genome.jp/kegg-bin/show_pathway?oas05034/oas:101106765%09red/oas:101105430%09red/oas:101116015%09red/oas:101104796%09red/oas:100642178%09red	0.022831	4	34	0.0825224
Amyotrophic lateral sclerosis (ALS)	KEGG PATHWAY	oas05014	1	56	0.83754	1	SLC1A2	http://www.genome.jp/kegg-bin/show_pathway?oas05014/oas:443247%09red	0.0178571	NA	NA	0.392092
Graft-versus-host disease	KEGG PATHWAY	oas05332	1	56	0.83754	1	MCP1	http://www.genome.jp/kegg-bin/show_pathway?oas05332/oas:443546%09red	0.0178571	16	36	0.812146
Alzheimer disease	KEGG PATHWAY	oas05010	4	187	0.852845	1	CACNA1C|CACNA1S|ATP2A1|CACNA1F	http://www.genome.jp/kegg-bin/show_pathway?oas05010/oas:101108767%09red/oas:101111766%09red/oas:101104552%09red/oas:101116562%09red	0.0213904	4	34	0.0825224
VEGF signaling pathway	KEGG PATHWAY	oas04370	1	60	0.857013	1	PLA2G4E	http://www.genome.jp/kegg-bin/show_pathway?oas04370/oas:101115878%09red	0.0166667	9	12	0.639189
Allograft rejection	KEGG PATHWAY	oas05330	1	60	0.857013	1	MCP1	http://www.genome.jp/kegg-bin/show_pathway?oas05330/oas:443546%09red	0.0166667	16	36	0.812146
Glycerolipid metabolism	KEGG PATHWAY	oas00561	1	63	0.870071	1	ALDH2	http://www.genome.jp/kegg-bin/show_pathway?oas00561/oas:101116511%09red	0.015873	10	12	0.642178
Apoptosis	KEGG PATHWAY	oas04210	3	154	0.873392	1	MCP1|HRK|BCL2A1	http://www.genome.jp/kegg-bin/show_pathway?oas04210/oas:443546%09red/oas:101114560%09red/oas:105606344%09red	0.0194805	NA	NA	0.392092
Glutathione metabolism	KEGG PATHWAY	oas00480	1	64	0.874154	1	GSTM3	http://www.genome.jp/kegg-bin/show_pathway?oas00480/oas:100037663%09red	0.015625	18	5	0.924503
Type I diabetes mellitus	KEGG PATHWAY	oas04940	1	67	0.885649	1	MCP1	http://www.genome.jp/kegg-bin/show_pathway?oas04940/oas:443546%09red	0.0149254	16	36	0.812146
RIG-I-like receptor signaling pathway	KEGG PATHWAY	oas04622	2	118	0.893647	1	IFNK|IFN1	http://www.genome.jp/kegg-bin/show_pathway?oas04622/oas:101111520%09red/oas:492823%09red	0.0169492	16	36	0.812146
Human T-cell leukemia virus 1 infection	KEGG PATHWAY	oas05166	5	246	0.897375	1	SPI1|TGFB2|TGFB3|NFATC4|JAK3	http://www.genome.jp/kegg-bin/show_pathway?oas05166/oas:101118617%09red/oas:101119756%09red/oas:554322%09red/oas:554323%09red/oas:101112816%09red	0.0203252	16	36	0.812146
Th17 cell differentiation	KEGG PATHWAY	oas04659	2	120	0.89891	1	RXRG|JAK3	http://www.genome.jp/kegg-bin/show_pathway?oas04659/oas:101111845%09red/oas:101112816%09red	0.0166667	16	36	0.812146
Glycolysis / Gluconeogenesis	KEGG PATHWAY	oas00010	1	72	0.902523	1	ALDH2	http://www.genome.jp/kegg-bin/show_pathway?oas00010/oas:101116511%09red	0.0138889	10	12	0.642178
Biosynthesis of amino acids	KEGG PATHWAY	oas01230	1	73	0.905587	1	TKTL2	http://www.genome.jp/kegg-bin/show_pathway?oas01230/oas:101106590%09red	0.0136986	17	3	0.905587
Thyroid hormone synthesis	KEGG PATHWAY	oas04918	1	73	0.905587	1	ATP1B4	http://www.genome.jp/kegg-bin/show_pathway?oas04918/oas:101113044%09red	0.0136986	12	4	0.665506
Thermogenesis	KEGG PATHWAY	oas04714	5	251	0.906428	1	NPR1|PRKAG3|PRKAA2|PPARGC1A|PRKG2	http://www.genome.jp/kegg-bin/show_pathway?oas04714/oas:100127210%09red/oas:100142674%09red/oas:101113758%09red/oas:443270%09red/oas:101123436%09red	0.0199203	5	13	0.171261
Cellular senescence	KEGG PATHWAY	oas04218	3	169	0.908931	1	TGFB2|TGFB3|NFATC4	http://www.genome.jp/kegg-bin/show_pathway?oas04218/oas:101118617%09red/oas:554322%09red/oas:554323%09red	0.0177515	16	36	0.812146
Kaposi sarcoma-associated herpesvirus infection	KEGG PATHWAY	oas05167	4	217	0.918599	1	PIK3R6|NFATC4|IFN1|HCK	http://www.genome.jp/kegg-bin/show_pathway?oas05167/oas:101118617%09red/oas:101109720%09red/oas:101113167%09red/oas:492823%09red	0.0184332	16	36	0.812146
Metabolism of xenobiotics by cytochrome P450	KEGG PATHWAY	oas00980	1	80	0.924503	1	GSTM3	http://www.genome.jp/kegg-bin/show_pathway?oas00980/oas:100037663%09red	0.0125	18	5	0.924503
Hepatitis C	KEGG PATHWAY	oas05160	3	178	0.925649	1	CLDN2|IFN1|PPP2R2B	http://www.genome.jp/kegg-bin/show_pathway?oas05160/oas:492823%09red/oas:780475%09red/oas:101113409%09red	0.0168539	NA	NA	0.392092
Autophagy - animal	KEGG PATHWAY	oas04140	2	133	0.92761	1	DEPTOR|PRKAA2	http://www.genome.jp/kegg-bin/show_pathway?oas04140/oas:100127210%09red/oas:106992034%09red	0.0150376	NA	NA	0.392092
NOD-like receptor signaling pathway	KEGG PATHWAY	oas04621	3	187	0.939509	1	CYBB|IFN1|NOD2	http://www.genome.jp/kegg-bin/show_pathway?oas04621/oas:492823%09red/oas:100036757%09red/oas:780465%09red	0.0160428	NA	NA	0.392092
Platinum drug resistance	KEGG PATHWAY	oas01524	1	88	0.941531	1	GSTM3	http://www.genome.jp/kegg-bin/show_pathway?oas01524/oas:100037663%09red	0.0113636	18	5	0.924503
Salmonella infection	KEGG PATHWAY	oas05132	1	88	0.941531	1	DYNC1I1	http://www.genome.jp/kegg-bin/show_pathway?oas05132/oas:101118013%09red	0.0113636	14	2	0.699335
Drug metabolism - other enzymes	KEGG PATHWAY	oas00983	1	90	0.945151	1	GSTM3	http://www.genome.jp/kegg-bin/show_pathway?oas00983/oas:100037663%09red	0.0111111	18	5	0.924503
IL-17 signaling pathway	KEGG PATHWAY	oas04657	1	92	0.948547	1	MMP13	http://www.genome.jp/kegg-bin/show_pathway?oas04657/oas:443113%09red	0.0108696	NA	NA	0.392092
Parkinson disease	KEGG PATHWAY	oas05012	2	157	0.961545	1	SLC18A2|SNCAIP	http://www.genome.jp/kegg-bin/show_pathway?oas05012/oas:101104796%09red/oas:101111543%09red	0.0127389	NA	NA	0.392092
Th1 and Th2 cell differentiation	KEGG PATHWAY	oas04658	1	104	0.96494	1	JAK3	http://www.genome.jp/kegg-bin/show_pathway?oas04658/oas:101112816%09red	0.00961539	16	36	0.812146
Huntington disease	KEGG PATHWAY	oas05016	3	212	0.966447	1	PPARGC1A|DNAH7|DNAH5	http://www.genome.jp/kegg-bin/show_pathway?oas05016/oas:101104179%09red/oas:443270%09red/oas:101119280%09red	0.0141509	NA	NA	0.392092
Measles	KEGG PATHWAY	oas05162	2	168	0.971391	1	JAK3|IFN1	http://www.genome.jp/kegg-bin/show_pathway?oas05162/oas:492823%09red/oas:101112816%09red	0.0119048	16	36	0.812146
C-type lectin receptor signaling pathway	KEGG PATHWAY	oas04625	1	112	0.972854	1	NFATC4	http://www.genome.jp/kegg-bin/show_pathway?oas04625/oas:101118617%09red	0.00892857	16	36	0.812146
T cell receptor signaling pathway	KEGG PATHWAY	oas04660	1	112	0.972854	1	VAV3	http://www.genome.jp/kegg-bin/show_pathway?oas04660/oas:101120709%09red	0.00892857	9	12	0.639189
RNA transport	KEGG PATHWAY	oas03013	2	178	0.978196	1	EEF1A2|NCBP2L	http://www.genome.jp/kegg-bin/show_pathway?oas03013/oas:114111691%09red/oas:101109898%09red	0.011236	19	3	0.978196
Toll-like receptor signaling pathway	KEGG PATHWAY	oas04620	1	119	0.9783	1	IFN1	http://www.genome.jp/kegg-bin/show_pathway?oas04620/oas:492823%09red	0.00840336	16	36	0.812146
Carbon metabolism	KEGG PATHWAY	oas01200	1	127	0.9832	1	TKTL2	http://www.genome.jp/kegg-bin/show_pathway?oas01200/oas:101106590%09red	0.00787402	17	3	0.905587
TNF signaling pathway	KEGG PATHWAY	oas04668	1	128	0.983729	1	NOD2	http://www.genome.jp/kegg-bin/show_pathway?oas04668/oas:780465%09red	0.0078125	NA	NA	0.392092
Influenza A	KEGG PATHWAY	oas05164	2	198	0.987422	1	IL33|IFN1	http://www.genome.jp/kegg-bin/show_pathway?oas05164/oas:101116705%09red/oas:492823%09red	0.010101	16	36	0.812146
Metabolic pathways	KEGG PATHWAY	oas01100	35	1540	0.989551	1	AGL|TM7SF2|AMPD1|NMRK2|PLCE1|CARNS1|ASPDH|KYNU|UROC1|ASAH2|PDE1A|DHRS3|PLA2G4E|PHOSPHO1|CYP3A24|NPR1|ACACB|EXTL1|PLA2G2C|DDC|GALNT5|ST6GALNAC3|GMPR|GALNT17|PCYT1B|CA3|ST8SIA5|GSTM3|IMPA2|ALDH2|PYGM|ATP6V0A4|PFKFB1|PDE4C|TKTL2	http://www.genome.jp/kegg-bin/show_pathway?oas01100/oas:101106765%09red/oas:101113394%09red/oas:101116538%09red/oas:101105968%09red/oas:101121471%09red/oas:442998%09red/oas:101106590%09red/oas:101116511%09red/oas:101115878%09red/oas:101115344%09red/oas:101109586%09red/oas:101102023%09red/oas:101111282%09red/oas:101121732%09red/oas:101114607%09red/oas:101123436%09red/oas:101118046%09red/oas:101104…	0.0227273	NA	NA	0.392092
Ubiquitin mediated proteolysis	KEGG PATHWAY	oas04120	1	149	0.991693	1	UBE2QL1	http://www.genome.jp/kegg-bin/show_pathway?oas04120/oas:114118760%09red	0.00671141	NA	NA	0.392092
Oxidative phosphorylation	KEGG PATHWAY	oas00190	1	151	0.992209	1	ATP6V0A4	http://www.genome.jp/kegg-bin/show_pathway?oas00190/oas:101104057%09red	0.00662252	15	2	0.797665
Spliceosome	KEGG PATHWAY	oas03040	1	155	0.993146	1	NCBP2L	http://www.genome.jp/kegg-bin/show_pathway?oas03040/oas:114111691%09red	0.00645161	19	3	0.978196
Protein processing in endoplasmic reticulum	KEGG PATHWAY	oas04141	1	172	0.996025	1	CRYAB	http://www.genome.jp/kegg-bin/show_pathway?oas04141/oas:497274%09red	0.00581395	NA	NA	0.392092
Viral carcinogenesis	KEGG PATHWAY	oas05203	2	244	0.996551	1	HDAC9|JAK3	http://www.genome.jp/kegg-bin/show_pathway?oas05203/oas:100642178%09red/oas:101112816%09red	0.00819672	16	36	0.812146
Epstein-Barr virus infection	KEGG PATHWAY	oas05169	2	245	0.996648	1	JAK3|IFN1	http://www.genome.jp/kegg-bin/show_pathway?oas05169/oas:492823%09red/oas:101112816%09red	0.00816326	16	36	0.812146
Human immunodeficiency virus 1 infection	KEGG PATHWAY	oas05170	2	249	0.99701	1	NFATC4|IFN1	http://www.genome.jp/kegg-bin/show_pathway?oas05170/oas:101118617%09red/oas:492823%09red	0.00803213	16	36	0.812146
Human cytomegalovirus infection	KEGG PATHWAY	oas05163	2	255	0.997481	1	NFATC4|IFN1	http://www.genome.jp/kegg-bin/show_pathway?oas05163/oas:101118617%09red/oas:492823%09red	0.00784314	16	36	0.812146
Herpes simplex virus 1 infection	KEGG PATHWAY	oas05168	2	457	0.999994	1	POU2F3|IFN1	http://www.genome.jp/kegg-bin/show_pathway?oas05168/oas:492823%09red/oas:101110172%09red	0.00437637	16	36	0.812146
Olfactory transduction	KEGG PATHWAY	oas04740	6	1127	1	1	PDE1A|PRKG2|CAMK2A|CAMK2B|ARRB1|SLC8A3	http://www.genome.jp/kegg-bin/show_pathway?oas04740/oas:443453%09red/oas:101120753%09red/oas:101118870%09red/oas:101108418%09red/oas:101119369%09red/oas:101113758%09red	0.00532387	NA	NA	0.392092
