# Supplementary material for: Transcriptomic Analysis Reveals mRNA and Alternative Splicing Events in Ovine Skeletal Muscle Satellite Cells during Proliferation and Differentiation
Source: Animals (Basel). 2023 Mar 16;13(6):1076. doi: 10.3390/ani13061076 (PMC10044542; doi:10.3390/ani13061076)
Supplement: Supplementary file 1 [file animals-13-01076-s001.zip › Supplementary Table S3.xlsx]

## Sheet: Supplementary Table S3
Table S3: KEGG enrichment annotation for the down-regulated differentially expressed genes in the prolif-eration and differentiation stage of ovine skeletal muscle satellite cells
Pathways	Database	ID	Input number	Background number	P-Value	Corrected P-Value	Input	Hyperlink	Enrich_ratio	Cluster	Cluster_size	Cluster_P-Value_median
Neuroactive ligand-receptor interaction	KEGG PATHWAY	oas04080	27	372	2.7e-09	6.35e-07	AVPR1A|GRIA1|CHRNB4|ADCYAP1|PTGDR|EDNRB|GABRA2|ADRB3|ADRA2A|S1PR5|GAL|HTR2C|GLP1R|SCT|OXT|NPFFR2|CHRNA7|P2RY2|BDKRB2|CALCR|DRD3|GRIN2B|ADRB1|GRIN2A|F2RL1|NTS|HTR1B	http://www.genome.jp/kegg-bin/show_pathway?oas04080/oas:101102486%09red/oas:101106989%09red/oas:101113579%09red/oas:101121265%09red/oas:101111375%09red/oas:101103110%09red/oas:101123499%09red/oas:100294559%09red/oas:443139%09red/oas:100037696%09red/oas:100170317%09red/oas:101108471%09red/oas:100528010%09red/oas:101118179%09red/oas:101108550%09red/oas:101113104%09red/oas:443528%09red/oas:101122283…	0.0725806	NA	NA	0.295149
DNA replication	KEGG PATHWAY	oas03030	9	36	7.19e-08	8.45e-06	PCNA|POLA2|POLE|POLD1|MCM5|MCM4|MCM3|MCM2|POLE2	http://www.genome.jp/kegg-bin/show_pathway?oas03030/oas:101117012%09red/oas:443155%09red/oas:101123044%09red/oas:101105420%09red/oas:101107399%09red/oas:101116097%09red/oas:101116176%09red/oas:101104435%09red/oas:101104055%09red	0.25	2	5	0.0112826
Cytokine-cytokine receptor interaction	KEGG PATHWAY	oas04060	22	358	1.16e-06	9.05e-05	TNFSF10|IL1RL1|IL1RL2|IL1R2|TNFSF13B|IL18RAP|IL10RA|CXCR1|IL36A|IL36B|IL31RA|IL18R1|CXCL1|IL13RA2|TNFRSF1B|ACKR4|IL11|MPL|CSF2|CSF3|IL6|CXCL8	http://www.genome.jp/kegg-bin/show_pathway?oas04060/oas:443418%09red/oas:114118064%09red/oas:100240715%09red/oas:101110279%09red/oas:101106251%09red/oas:101109529%09red/oas:101114153%09red/oas:101113274%09red/oas:101102552%09red/oas:443380%09red/oas:101102800%09red/oas:101109262%09red/oas:101105996%09red/oas:443523%09red/oas:101108025%09red/oas:443406%09red/oas:443400%09red/oas:101119176%09red/oa…	0.0614525	1	2	7.9e-06
Cell cycle	KEGG PATHWAY	oas04110	12	129	7.4e-06	0.000434806	PCNA|CCNB1|CCNA2|E2F1|CDKN2D|CDC25C|CDC20|CDK1|MCM5|MCM4|MCM3|MCM2	http://www.genome.jp/kegg-bin/show_pathway?oas04110/oas:443155%09red/oas:101110327%09red/oas:101118528%09red/oas:101120694%09red/oas:101104435%09red/oas:100144758%09red/oas:101110548%09red/oas:101116097%09red/oas:101105420%09red/oas:101117526%09red/oas:100216432%09red/oas:101104055%09red	0.0930233	NA	NA	0.295149
Viral protein interaction with cytokine and cytokine receptor	KEGG PATHWAY	oas04061	10	94	1.47e-05	0.000688665	CXCL1|TNFSF10|TNFRSF1B|IL10RA|IL18RAP|ACKR4|CXCL8|IL18R1|IL6|CXCR1	http://www.genome.jp/kegg-bin/show_pathway?oas04061/oas:443418%09red/oas:101102552%09red/oas:101120946%09red/oas:101108811%09red/oas:100240715%09red/oas:443406%09red/oas:443380%09red/oas:101119176%09red/oas:101114153%09red/oas:101109262%09red	0.106383	1	2	7.9e-06
Transcriptional misregulation in cancer	KEGG PATHWAY	oas05202	13	189	6.15e-05	0.00239757	ETV1|ETV5|MET|CXCL8|MPO|HMGA2|CSF2|IL6|IGFBP3|NR4A3|DUSP6|IL1R2|FLT1	http://www.genome.jp/kegg-bin/show_pathway?oas05202/oas:443088%09red/oas:101123624%09red/oas:105609946%09red/oas:443418%09red/oas:101123053%09red/oas:101122759%09red/oas:443076%09red/oas:100286737%09red/oas:443406%09red/oas:101110315%09red/oas:443400%09red/oas:101115418%09red/oas:101103308%09red	0.0687831	NA	NA	0.295149
IL-17 signaling pathway	KEGG PATHWAY	oas04657	9	92	7.14e-05	0.00239757	CXCL1|PTGS2|CXCL8|HSP90B1|CSF3|IL6|FOSL1|CSF2|MMP1	http://www.genome.jp/kegg-bin/show_pathway?oas04657/oas:101111137%09red/oas:443418%09red/oas:443523%09red/oas:101111703%09red/oas:443460%09red/oas:443406%09red/oas:443380%09red/oas:443400%09red/oas:101120355%09red	0.0978261	10	35	0.123811
Hematopoietic cell lineage	KEGG PATHWAY	oas04640	9	117	0.000383899	0.0109605	CD38|CD55|IL11|ITGA2|CSF2|CSF3|IL6|CD9|IL1R2	http://www.genome.jp/kegg-bin/show_pathway?oas04640/oas:101119848%09red/oas:443523%09red/oas:114118064%09red/oas:105614340%09red/oas:100141299%09red/oas:443406%09red/oas:101120257%09red/oas:443400%09red/oas:101103308%09red	0.0769231	NA	NA	0.295149
Cell adhesion molecules (CAMs)	KEGG PATHWAY	oas04514	11	173	0.000419765	0.0109605	PECAM1|CLDN16|CD274|NLGN4X|SDC4|NRXN2|L1CAM|CLDN1|CLDN3|CLDN4|CADM1	http://www.genome.jp/kegg-bin/show_pathway?oas04514/oas:101115479%09red/oas:101117049%09red/oas:100303608%09red/oas:101110032%09red/oas:101108677%09red/oas:101117889%09red/oas:780473%09red/oas:101115003%09red/oas:101105382%09red/oas:780477%09red/oas:780476%09red	0.0635838	6	3	0.0633901
Base excision repair	KEGG PATHWAY	oas03410	5	33	0.000499411	0.0112375	PCNA|POLD1|POLE|POLE2|NEIL3	http://www.genome.jp/kegg-bin/show_pathway?oas03410/oas:101106140%09red/oas:101117012%09red/oas:443155%09red/oas:101123044%09red/oas:101116176%09red	0.151515	2	5	0.0112826
Hepatitis C	KEGG PATHWAY	oas05160	11	178	0.000526012	0.0112375	DDX58|CLDN16|E2F1|EIF2AK2|MX1|CLDN1|IRF7|CLDN3|CLDN4|RSAD2|IFIT1	http://www.genome.jp/kegg-bin/show_pathway?oas05160/oas:443146%09red/oas:101121673%09red/oas:101103683%09red/oas:101107257%09red/oas:101102194%09red/oas:101117526%09red/oas:101115013%09red/oas:780473%09red/oas:101105382%09red/oas:780477%09red/oas:780476%09red	0.0617978	NA	NA	0.295149
Pyrimidine metabolism	KEGG PATHWAY	oas00240	6	57	0.000810871	0.0158795	UPP1|PNP|CMPK2|NT5E|RRM2|TK1	http://www.genome.jp/kegg-bin/show_pathway?oas00240/oas:101116406%09red/oas:101107953%09red/oas:101123366%09red/oas:114114873%09red/oas:101114036%09red/oas:101118093%09red	0.105263	5	4	0.056715
p53 signaling pathway	KEGG PATHWAY	oas04115	7	83	0.00102578	0.0185429	CCNB1|IGFBP3|RPRM|CDK1|RRM2|STEAP3|SERPINE1	http://www.genome.jp/kegg-bin/show_pathway?oas04115/oas:114113041%09red/oas:101118766%09red/oas:101120694%09red/oas:100286737%09red/oas:100216432%09red/oas:100381267%09red/oas:101118093%09red	0.0843373	NA	NA	0.295149
Influenza A	KEGG PATHWAY	oas05164	11	198	0.00120128	0.0186611	IFIH1|TNFSF10|IRF7|NLRP3|CXCL8|EIF2AK2|DDX58|MX1|IL6|NXT1|RSAD2	http://www.genome.jp/kegg-bin/show_pathway?oas05164/oas:443418%09red/oas:101121673%09red/oas:101107699%09red/oas:101103683%09red/oas:101107257%09red/oas:101103747%09red/oas:443406%09red/oas:443146%09red/oas:101106234%09red/oas:101115013%09red/oas:101114153%09red	0.0555556	10	35	0.123811
Nicotine addiction	KEGG PATHWAY	oas05033	5	41	0.00121634	0.0186611	GABRA2|GRIN2B|CHRNA7|GRIA1|GRIN2A	http://www.genome.jp/kegg-bin/show_pathway?oas05033/oas:101121265%09red/oas:101118179%09red/oas:101113104%09red/oas:443271%09red/oas:101106989%09red	0.121951	8	12	0.0958021
Cellular senescence	KEGG PATHWAY	oas04218	10	169	0.00127054	0.0186611	CCNB1|CCNA2|E2F1|CDK1|CXCL8|ZFP36L2|IL6|IGFBP3|MYBL2|SERPINE1	http://www.genome.jp/kegg-bin/show_pathway?oas04218/oas:443418%09red/oas:101120694%09red/oas:443406%09red/oas:105606925%09red/oas:100286737%09red/oas:100144758%09red/oas:101105095%09red/oas:101117526%09red/oas:100216432%09red/oas:100381267%09red	0.0591716	NA	NA	0.295149
Rheumatoid arthritis	KEGG PATHWAY	oas05323	7	101	0.00293013	0.0405047	MMP1|IL11|CSF2|IL6|CXCL8|FLT1|TNFSF13B	http://www.genome.jp/kegg-bin/show_pathway?oas05323/oas:443088%09red/oas:443418%09red/oas:780517%09red/oas:114118064%09red/oas:443406%09red/oas:443400%09red/oas:101120355%09red	0.0693069	10	35	0.123811
MAPK signaling pathway	KEGG PATHWAY	oas04010	13	305	0.00423118	0.0501031	TGFA|AREG|DUSP6|HSPA6|FGF21|MET|FGF19|EREG|VEGFC|DUSP5|DUSP4|CACNG7|FLT1	http://www.genome.jp/kegg-bin/show_pathway?oas04010/oas:443088%09red/oas:101110315%09red/oas:443076%09red/oas:101116675%09red/oas:101118748%09red/oas:101103535%09red/oas:101107064%09red/oas:443427%09red/oas:101105629%09red/oas:101103724%09red/oas:101106508%09red/oas:101108510%09red/oas:101115744%09red	0.042623	9	15	0.1202
Malaria	KEGG PATHWAY	oas05144	5	56	0.00426409	0.0501031	IL6|PECAM1|CXCL8|CSF3|MET	http://www.genome.jp/kegg-bin/show_pathway?oas05144/oas:443406%09red/oas:443076%09red/oas:443523%09red/oas:443418%09red/oas:100303608%09red	0.0892857	10	35	0.123811
Amyotrophic lateral sclerosis (ALS)	KEGG PATHWAY	oas05014	5	56	0.00426409	0.0501031	NEFM|GRIN2B|GRIA1|TNFRSF1B|GRIN2A	http://www.genome.jp/kegg-bin/show_pathway?oas05014/oas:101112452%09red/oas:100240715%09red/oas:101106989%09red/oas:443271%09red/oas:101118179%09red	0.0892857	8	12	0.0958021
Hepatitis B	KEGG PATHWAY	oas05161	9	183	0.00690974	0.0773232	PCNA|IFIH1|CCNA2|E2F1|CXCL8|BIRC5|DDX58|IL6|IRF7	http://www.genome.jp/kegg-bin/show_pathway?oas05161/oas:443418%09red/oas:101106234%09red/oas:101103683%09red/oas:101107257%09red/oas:443406%09red/oas:100144758%09red/oas:443155%09red/oas:101117526%09red/oas:101123390%09red	0.0491803	10	35	0.123811
TNF signaling pathway	KEGG PATHWAY	oas04668	7	128	0.00976769	0.104337	CXCL1|PTGS2|TNFRSF1B|IL18R1|CSF2|IL6|VEGFC	http://www.genome.jp/kegg-bin/show_pathway?oas04668/oas:101102552%09red/oas:443460%09red/oas:443406%09red/oas:443380%09red/oas:443400%09red/oas:100240715%09red/oas:101105629%09red	0.0546875	10	35	0.123811
MicroRNAs in cancer	KEGG PATHWAY	oas05206	9	198	0.0110015	0.110476	PTGS2|MIR29A|MIR221|E2F1|CDC25C|HMGA2|MET|ABCB1|CDCA5	http://www.genome.jp/kegg-bin/show_pathway?oas05206/oas:102465820%09red/oas:101110327%09red/oas:443076%09red/oas:101120206%09red/oas:105609946%09red/oas:443460%09red/oas:101117526%09red/oas:102464496%09red/oas:443367%09red	0.0454545	NA	NA	0.295149
Nucleotide excision repair	KEGG PATHWAY	oas03420	4	46	0.0112826	0.110476	PCNA|POLD1|POLE|POLE2	http://www.genome.jp/kegg-bin/show_pathway?oas03420/oas:101117012%09red/oas:443155%09red/oas:101123044%09red/oas:101116176%09red	0.0869565	2	5	0.0112826
Pathways in cancer	KEGG PATHWAY	oas05200	18	551	0.0120344	0.110574	TGFA|PTGS2|BDKRB2|E2F1|CXCL8|ITGA2|WNT5A|HSP90B1|FGF21|IL6|MET|FGF19|WNT1|VEGFC|EDNRB|MMP1|BIRC5|HHIP	http://www.genome.jp/kegg-bin/show_pathway?oas05200/oas:101119848%09red/oas:443418%09red/oas:443139%09red/oas:443076%09red/oas:101111703%09red/oas:101109745%09red/oas:101120781%09red/oas:443460%09red/oas:101103389%09red/oas:101106508%09red/oas:443406%09red/oas:101111396%09red/oas:101117526%09red/oas:101105629%09red/oas:101123390%09red/oas:101108510%09red/oas:101120355%09red/oas:101115744%09red	0.0326679	NA	NA	0.295149
Cytosolic DNA-sensing pathway	KEGG PATHWAY	oas04623	5	74	0.0125281	0.110574	IL6|ZBP1|DDX58|IRF7|CGAS	http://www.genome.jp/kegg-bin/show_pathway?oas04623/oas:101107257%09red/oas:101117253%09red/oas:443406%09red/oas:101104169%09red/oas:101103683%09red	0.0675676	10	35	0.123811
Calcium signaling pathway	KEGG PATHWAY	oas04020	9	203	0.0127042	0.110574	CD38|BDKRB2|ADRB3|AVPR1A|ADRB1|CHRNA7|HTR2C|EDNRB|GRIN2A	http://www.genome.jp/kegg-bin/show_pathway?oas04020/oas:100528010%09red/oas:101108550%09red/oas:105614340%09red/oas:101120781%09red/oas:101106989%09red/oas:101113104%09red/oas:443528%09red/oas:100294559%09red/oas:443139%09red	0.044335	4	2	0.0520329
Ras signaling pathway	KEGG PATHWAY	oas04014	10	242	0.0137632	0.115513	TGFA|GRIN2B|ETS2|MET|FGF19|GRIN2A|PLA2G3|VEGFC|FLT1|FGF21	http://www.genome.jp/kegg-bin/show_pathway?oas04014/oas:443088%09red/oas:443076%09red/oas:101106989%09red/oas:101106508%09red/oas:101113959%09red/oas:101105629%09red/oas:101118179%09red/oas:443026%09red/oas:101108510%09red/oas:101115744%09red	0.0413223	9	15	0.1202
PI3K-Akt signaling pathway	KEGG PATHWAY	oas04151	14	398	0.0144269	0.116908	TGFA|AREG|MYB|ITGA2|HSP90B1|CSF3|IL6|MET|FGF19|EREG|VEGFC|VWF|FGF21|FLT1	http://www.genome.jp/kegg-bin/show_pathway?oas04151/oas:443088%09red/oas:101119848%09red/oas:101110931%09red/oas:443523%09red/oas:443076%09red/oas:101111703%09red/oas:101109886%09red/oas:443406%09red/oas:443427%09red/oas:101105629%09red/oas:101103724%09red/oas:101106508%09red/oas:101108510%09red/oas:101115744%09red	0.0351759	9	15	0.1202
Kaposi sarcoma-associated herpesvirus infection	KEGG PATHWAY	oas05167	9	217	0.0185119	0.14501	CXCL1|PTGS2|IRF7|E2F1|CXCL8|EIF2AK2|CSF2|IL6|LYN	http://www.genome.jp/kegg-bin/show_pathway?oas05167/oas:443418%09red/oas:101121673%09red/oas:101103683%09red/oas:100302103%09red/oas:443460%09red/oas:443406%09red/oas:443380%09red/oas:443400%09red/oas:101117526%09red	0.0414747	10	35	0.123811
RIG-I-like receptor signaling pathway	KEGG PATHWAY	oas04622	6	118	0.0220213	0.166935	IFIH1|IRF7|DHX58|CXCL8|DDX58|ISG15	http://www.genome.jp/kegg-bin/show_pathway?oas04622/oas:443418%09red/oas:101121528%09red/oas:101103683%09red/oas:101107257%09red/oas:101106234%09red/oas:443057%09red	0.0508475	10	35	0.123811
Oocyte meiosis	KEGG PATHWAY	oas04114	6	121	0.0244217	0.179347	CCNB1|CDC25C|CDC20|CDK1|AURKA|FBXO5	http://www.genome.jp/kegg-bin/show_pathway?oas04114/oas:101110327%09red/oas:101120694%09red/oas:101103731%09red/oas:101110548%09red/oas:100216431%09red/oas:100216432%09red	0.0495868	3	2	0.0256023
Complement and coagulation cascades	KEGG PATHWAY	oas04610	5	90	0.0257442	0.18333	SERPINE1|THBD|BDKRB2|VWF|CD55	http://www.genome.jp/kegg-bin/show_pathway?oas04610/oas:100381267%09red/oas:101120257%09red/oas:101110931%09red/oas:101103256%09red/oas:101120781%09red	0.0555556	NA	NA	0.295149
Progesterone-mediated oocyte maturation	KEGG PATHWAY	oas04914	5	91	0.0267829	0.185117	CDC25C|CDK1|CCNB1|CCNA2|AURKA	http://www.genome.jp/kegg-bin/show_pathway?oas04914/oas:101120694%09red/oas:100216431%09red/oas:100144758%09red/oas:101110327%09red/oas:100216432%09red	0.0549451	3	2	0.0256023
Gastric cancer	KEGG PATHWAY	oas05226	7	163	0.0304054	0.199176	E2F1|WNT1|FGF19|MET|ABCB1|WNT5A|FGF21	http://www.genome.jp/kegg-bin/show_pathway?oas05226/oas:101109745%09red/oas:443076%09red/oas:101103389%09red/oas:101117526%09red/oas:101108510%09red/oas:443367%09red/oas:101115744%09red	0.0429448	9	15	0.1202
Nicotinate and nicotinamide metabolism	KEGG PATHWAY	oas00760	3	36	0.0305121	0.199176	CD38|PNP|NT5E	http://www.genome.jp/kegg-bin/show_pathway?oas00760/oas:105614340%09red/oas:101116406%09red/oas:114114873%09red	0.0833333	5	4	0.056715
ECM-receptor interaction	KEGG PATHWAY	oas04512	5	96	0.0323745	0.202303	AGRN|VWF|SV2C|SDC4|ITGA2	http://www.genome.jp/kegg-bin/show_pathway?oas04512/oas:101119848%09red/oas:101107299%09red/oas:101108677%09red/oas:101110415%09red/oas:101110931%09red	0.0520833	NA	NA	0.295149
cAMP signaling pathway	KEGG PATHWAY	oas04024	9	242	0.0333164	0.202303	OXT|GRIA1|GRIN2B|ADRB1|GRIN2A|ADCYAP1|GLP1R|HTR1B|HHIP	http://www.genome.jp/kegg-bin/show_pathway?oas04024/oas:443337%09red/oas:101106989%09red/oas:443528%09red/oas:541609%09red/oas:101111396%09red/oas:443271%09red/oas:101118179%09red/oas:101111375%09red/oas:443390%09red	0.0371901	8	12	0.0958021
Prostate cancer	KEGG PATHWAY	oas05215	5	97	0.0335736	0.202303	TGFA|E2F1|ETV5|IL1R2|HSP90B1	http://www.genome.jp/kegg-bin/show_pathway?oas05215/oas:101106508%09red/oas:101103308%09red/oas:101115418%09red/oas:101117526%09red/oas:101111703%09red	0.0515464	13	7	0.396994
Measles	KEGG PATHWAY	oas05162	7	168	0.0347666	0.204254	DDX58|IRF7|HSPA6|EIF2AK2|IFIH1|MX1|IL6	http://www.genome.jp/kegg-bin/show_pathway?oas05162/oas:443146%09red/oas:101121673%09red/oas:101103683%09red/oas:101107257%09red/oas:443406%09red/oas:101107064%09red/oas:101106234%09red	0.0416667	10	35	0.123811
Legionellosis	KEGG PATHWAY	oas05134	4	68	0.0374611	0.209604	IL6|CXCL8|CXCL1|HSPA6	http://www.genome.jp/kegg-bin/show_pathway?oas05134/oas:443406%09red/oas:443418%09red/oas:101107064%09red/oas:443380%09red	0.0588235	10	35	0.123811
Amphetamine addiction	KEGG PATHWAY	oas05031	4	68	0.0374611	0.209604	SLC6A3|GRIN2B|GRIA1|GRIN2A	http://www.genome.jp/kegg-bin/show_pathway?oas05031/oas:101111908%09red/oas:101106989%09red/oas:443271%09red/oas:101118179%09red	0.0588235	8	12	0.0958021
Bladder cancer	KEGG PATHWAY	oas05219	3	40	0.0391658	0.214046	CXCL8|E2F1|MMP1	http://www.genome.jp/kegg-bin/show_pathway?oas05219/oas:443418%09red/oas:101120355%09red/oas:101117526%09red	0.075	NA	NA	0.295149
NF-kappa B signaling pathway	KEGG PATHWAY	oas04064	5	104	0.0427373	0.228256	CXCL8|LYN|TNFSF13B|DDX58|PTGS2	http://www.genome.jp/kegg-bin/show_pathway?oas04064/oas:100302103%09red/oas:101107257%09red/oas:443418%09red/oas:780517%09red/oas:443460%09red	0.0480769	NA	NA	0.295149
Melanoma	KEGG PATHWAY	oas05218	4	72	0.0442849	0.231266	MET|FGF19|E2F1|FGF21	http://www.genome.jp/kegg-bin/show_pathway?oas05218/oas:101108510%09red/oas:101117526%09red/oas:101115744%09red/oas:443076%09red	0.0555556	9	15	0.1202
AGE-RAGE signaling pathway in diabetic complications	KEGG PATHWAY	oas04933	5	111	0.0532676	0.272128	IL6|CXCL8|THBD|SERPINE1|VEGFC	http://www.genome.jp/kegg-bin/show_pathway?oas04933/oas:100381267%09red/oas:101105629%09red/oas:443406%09red/oas:443418%09red/oas:101103256%09red	0.045045	10	35	0.123811
Fluid shear stress and atherosclerosis	KEGG PATHWAY	oas05418	6	149	0.055426	0.27713	PECAM1|SDC4|HSP90B1|THBD|IL1R2|CAV1	http://www.genome.jp/kegg-bin/show_pathway?oas05418/oas:100303608%09red/oas:101111703%09red/oas:101108677%09red/oas:445468%09red/oas:101103308%09red/oas:101103256%09red	0.0402685	NA	NA	0.295149
Axon guidance	KEGG PATHWAY	oas04360	7	191	0.0600737	0.284546	EPHA7|ROBO3|UNC5D|MET|L1CAM|WNT5A|SEMA6B	http://www.genome.jp/kegg-bin/show_pathway?oas04360/oas:101114108%09red/oas:443076%09red/oas:101110032%09red/oas:101117204%09red/oas:101107288%09red/oas:101109148%09red/oas:101109745%09red	0.0366492	NA	NA	0.295149
Cocaine addiction	KEGG PATHWAY	oas05030	3	49	0.0626227	0.284546	SLC6A3|GRIN2B|GRIN2A	http://www.genome.jp/kegg-bin/show_pathway?oas05030/oas:101111908%09red/oas:101106989%09red/oas:101118179%09red	0.0612245	8	12	0.0958021
Oxytocin signaling pathway	KEGG PATHWAY	oas04921	6	154	0.0626866	0.284546	CD38|PTGS2|KCNJ14|OXT|RGS2|CACNG7	http://www.genome.jp/kegg-bin/show_pathway?oas04921/oas:101106197%09red/oas:105614340%09red/oas:443390%09red/oas:101116675%09red/oas:443460%09red/oas:443163%09red	0.038961	NA	NA	0.295149
Leukocyte transendothelial migration	KEGG PATHWAY	oas04670	5	117	0.0633901	0.284546	PECAM1|CLDN3|CLDN4|CLDN16|CLDN1	http://www.genome.jp/kegg-bin/show_pathway?oas04670/oas:780473%09red/oas:100303608%09red/oas:101105382%09red/oas:780477%09red/oas:780476%09red	0.042735	6	3	0.0633901
Jak-STAT signaling pathway	KEGG PATHWAY	oas04630	8	234	0.0635957	0.284546	IL13RA2|IL10RA|SOCS2|IL11|MPL|CSF2|CSF3|IL6	http://www.genome.jp/kegg-bin/show_pathway?oas04630/oas:443523%09red/oas:114118064%09red/oas:101120946%09red/oas:101108025%09red/oas:101110279%09red/oas:443406%09red/oas:443400%09red/oas:101115017%09red	0.034188	NA	NA	0.295149
Pertussis	KEGG PATHWAY	oas05133	4	82	0.0641743	0.284546	IL6|CXCL8|IRF8|NLRP3	http://www.genome.jp/kegg-bin/show_pathway?oas05133/oas:101105432%09red/oas:443406%09red/oas:443418%09red/oas:101107699%09red	0.0487805	10	35	0.123811
EGFR tyrosine kinase inhibitor resistance	KEGG PATHWAY	oas01521	4	83	0.0663823	0.288886	NRG1|MET|TGFA|IL6	http://www.genome.jp/kegg-bin/show_pathway?oas01521/oas:678677%09red/oas:101106508%09red/oas:443406%09red/oas:443076%09red	0.0481928	15	5	0.403136
Mismatch repair	KEGG PATHWAY	oas03430	2	23	0.0702979	0.300364	PCNA|POLD1	http://www.genome.jp/kegg-bin/show_pathway?oas03430/oas:101117012%09red/oas:443155%09red	0.0869565	2	5	0.0112826
Epstein-Barr virus infection	KEGG PATHWAY	oas05169	8	245	0.077752	0.315064	DDX58|CCNA2|E2F1|EIF2AK2|IL6|ISG15|IRF7|LYN	http://www.genome.jp/kegg-bin/show_pathway?oas05169/oas:101121673%09red/oas:101103683%09red/oas:100302103%09red/oas:443406%09red/oas:101107257%09red/oas:100144758%09red/oas:101117526%09red/oas:443057%09red	0.0326531	10	35	0.123811
Salmonella infection	KEGG PATHWAY	oas05132	4	88	0.0780032	0.315064	IL6|CXCL8|CXCL1|CSF2	http://www.genome.jp/kegg-bin/show_pathway?oas05132/oas:443406%09red/oas:443418%09red/oas:443400%09red/oas:443380%09red	0.0454545	10	35	0.123811
Human T-cell leukemia virus 1 infection	KEGG PATHWAY	oas05166	8	246	0.0791253	0.315064	IL6|CCNA2|E2F1|CSF2|CDC20|ETS2|FOSL1|IL1R2	http://www.genome.jp/kegg-bin/show_pathway?oas05166/oas:101111137%09red/oas:443406%09red/oas:101110548%09red/oas:100144758%09red/oas:443400%09red/oas:101117526%09red/oas:443026%09red/oas:101103308%09red	0.0325203	NA	NA	0.295149
Human papillomavirus infection	KEGG PATHWAY	oas05165	11	376	0.079563	0.315064	PTGS2|CCNA2|E2F1|WNT5A|ITGA2|EIF2AK2|MX1|ISG15|VWF|HES4|WNT1	http://www.genome.jp/kegg-bin/show_pathway?oas05165/oas:101119848%09red/oas:101110931%09red/oas:101109745%09red/oas:101121673%09red/oas:443460%09red/oas:101103389%09red/oas:100144758%09red/oas:443146%09red/oas:101117526%09red/oas:443057%09red/oas:105609730%09red	0.0292553	NA	NA	0.295149
ErbB signaling pathway	KEGG PATHWAY	oas04012	4	89	0.0804418	0.315064	NRG1|TGFA|EREG|AREG	http://www.genome.jp/kegg-bin/show_pathway?oas04012/oas:678677%09red/oas:101106508%09red/oas:443427%09red/oas:101103724%09red	0.0449438	7	2	0.0842113
Drug metabolism - other enzymes	KEGG PATHWAY	oas00983	4	90	0.0829178	0.319437	MPO|UPP1|RRM2|TK1	http://www.genome.jp/kegg-bin/show_pathway?oas00983/oas:101114036%09red/oas:101123053%09red/oas:101118093%09red/oas:101107953%09red	0.0444444	5	4	0.056715
Regulation of lipolysis in adipocytes	KEGG PATHWAY	oas04923	3	56	0.0844067	0.319929	PTGS2|ADRB3|ADRB1	http://www.genome.jp/kegg-bin/show_pathway?oas04923/oas:100294559%09red/oas:443460%09red/oas:443528%09red	0.0535714	11	3	0.139863
Colorectal cancer	KEGG PATHWAY	oas05210	4	92	0.0879808	0.328182	TGFA|AREG|BIRC5|EREG	http://www.genome.jp/kegg-bin/show_pathway?oas05210/oas:101123390%09red/oas:101106508%09red/oas:443427%09red/oas:101103724%09red	0.0434783	7	2	0.0842113
cGMP-PKG signaling pathway	KEGG PATHWAY	oas04022	6	171	0.0913617	0.335469	BDKRB2|ADRA2A|ADRB1|ADRB3|RGS2|EDNRB	http://www.genome.jp/kegg-bin/show_pathway?oas04022/oas:443139%09red/oas:100170317%09red/oas:101120781%09red/oas:443528%09red/oas:443163%09red/oas:100294559%09red	0.0350877	4	2	0.0520329
Dopaminergic synapse	KEGG PATHWAY	oas04728	5	132	0.0930627	0.335612	SLC6A3|GRIN2B|GRIA1|DRD3|GRIN2A	http://www.genome.jp/kegg-bin/show_pathway?oas04728/oas:101103110%09red/oas:101111908%09red/oas:101106989%09red/oas:443271%09red/oas:101118179%09red	0.0378788	8	12	0.0958021
Proteoglycans in cancer	KEGG PATHWAY	oas05205	7	215	0.0960876	0.335612	HPSE|ITGA2|SDC4|MET|WNT5A|WNT1|CAV1	http://www.genome.jp/kegg-bin/show_pathway?oas05205/oas:101119848%09red/oas:443076%09red/oas:101103389%09red/oas:101108677%09red/oas:445468%09red/oas:101118612%09red/oas:101109745%09red	0.0325581	NA	NA	0.295149
Rap1 signaling pathway	KEGG PATHWAY	oas04015	7	215	0.0960876	0.335612	GRIN2B|MET|FGF19|GRIN2A|VEGFC|FLT1|FGF21	http://www.genome.jp/kegg-bin/show_pathway?oas04015/oas:443088%09red/oas:443076%09red/oas:101106989%09red/oas:101105629%09red/oas:101118179%09red/oas:101108510%09red/oas:101115744%09red	0.0325581	9	15	0.1202
Amoebiasis	KEGG PATHWAY	oas05146	4	96	0.0985414	0.335612	IL6|CXCL8|IL1R2|CSF2	http://www.genome.jp/kegg-bin/show_pathway?oas05146/oas:101103308%09red/oas:443406%09red/oas:443418%09red/oas:443400%09red	0.0416667	10	35	0.123811
Circadian entrainment	KEGG PATHWAY	oas04713	4	96	0.0985414	0.335612	GRIN2B|GRIA1|ADCYAP1|GRIN2A	http://www.genome.jp/kegg-bin/show_pathway?oas04713/oas:101118179%09red/oas:443337%09red/oas:443271%09red/oas:101106989%09red	0.0416667	8	12	0.0958021
Regulation of actin cytoskeleton	KEGG PATHWAY	oas04810	7	219	0.103045	0.345935	BDKRB2|CYFIP2|ITGA2|FGF19|NCKAP1L|ITGAD|FGF21	http://www.genome.jp/kegg-bin/show_pathway?oas04810/oas:101119848%09red/oas:101120781%09red/oas:101119198%09red/oas:101113147%09red/oas:101105872%09red/oas:101108510%09red/oas:101115744%09red	0.0319635	NA	NA	0.295149
Estrogen signaling pathway	KEGG PATHWAY	oas04915	5	138	0.106617	0.347986	TGFA|FKBP5|HSPA6|HSP90B1|KRT23	http://www.genome.jp/kegg-bin/show_pathway?oas04915/oas:101106508%09red/oas:101111703%09red/oas:101107064%09red/oas:101111379%09red/oas:101118565%09red	0.0362319	NA	NA	0.295149
FoxO signaling pathway	KEGG PATHWAY	oas04068	5	138	0.106617	0.347986	IL6|CCNB1|TNFSF10|SOD2|CDKN2D	http://www.genome.jp/kegg-bin/show_pathway?oas04068/oas:101120694%09red/oas:443406%09red/oas:101114153%09red/oas:780457%09red/oas:101118528%09red	0.0362319	NA	NA	0.295149
Prion diseases	KEGG PATHWAY	oas05020	2	31	0.113106	0.364109	IL6|HSPA5	http://www.genome.jp/kegg-bin/show_pathway?oas05020/oas:443406%09red/oas:780447%09red	0.0645161	10	35	0.123811
Hepatocellular carcinoma	KEGG PATHWAY	oas05225	6	184	0.11734	0.372635	TGFA|DPF3|E2F1|WNT1|MET|WNT5A	http://www.genome.jp/kegg-bin/show_pathway?oas05225/oas:101103652%09red/oas:443076%09red/oas:101103389%09red/oas:101109745%09red/oas:101117526%09red/oas:101106508%09red	0.0326087	9	15	0.1202
Basal cell carcinoma	KEGG PATHWAY	oas05217	3	66	0.1202	0.376628	WNT1|WNT5A|HHIP	http://www.genome.jp/kegg-bin/show_pathway?oas05217/oas:101103389%09red/oas:101111396%09red/oas:101109745%09red	0.0454545	9	15	0.1202
NOD-like receptor signaling pathway	KEGG PATHWAY	oas04621	6	187	0.123811	0.378585	CXCL1|IRF7|NLRP3|CXCL8|IL6|CASR	http://www.genome.jp/kegg-bin/show_pathway?oas04621/oas:443418%09red/oas:101107699%09red/oas:101103683%09red/oas:101112527%09red/oas:443406%09red/oas:443380%09red	0.0320856	10	35	0.123811
Acute myeloid leukemia	KEGG PATHWAY	oas05221	3	67	0.124047	0.378585	MPO|DUSP6|CSF2	http://www.genome.jp/kegg-bin/show_pathway?oas05221/oas:443400%09red/oas:101110315%09red/oas:101123053%09red	0.0447761	NA	NA	0.295149
Inflammatory mediator regulation of TRP channels	KEGG PATHWAY	oas04750	4	106	0.127333	0.383631	P2RY2|F2RL1|BDKRB2|HTR2C	http://www.genome.jp/kegg-bin/show_pathway?oas04750/oas:101120781%09red/oas:101106266%09red/oas:101108550%09red/oas:106991621%09red	0.0377358	NA	NA	0.295149
Long-term potentiation	KEGG PATHWAY	oas04720	3	69	0.131871	0.392276	GRIN2B|GRIA1|GRIN2A	http://www.genome.jp/kegg-bin/show_pathway?oas04720/oas:101106989%09red/oas:443271%09red/oas:101118179%09red	0.0434783	8	12	0.0958021
Glutamatergic synapse	KEGG PATHWAY	oas04724	4	109	0.136589	0.401229	GRIN2B|GRIA1|SLC1A1|GRIN2A	http://www.genome.jp/kegg-bin/show_pathway?oas04724/oas:443514%09red/oas:101106989%09red/oas:443271%09red/oas:101118179%09red	0.0366972	8	12	0.0958021
Renin secretion	KEGG PATHWAY	oas04924	3	71	0.139863	0.405777	ADRB1|ADRB3|ADCYAP1	http://www.genome.jp/kegg-bin/show_pathway?oas04924/oas:100294559%09red/oas:443337%09red/oas:443528%09red	0.0422535	11	3	0.139863
Thyroid hormone synthesis	KEGG PATHWAY	oas04918	3	73	0.148014	0.42414	GPX1|HSP90B1|HSPA5	http://www.genome.jp/kegg-bin/show_pathway?oas04918/oas:101111703%09red/oas:100820742%09red/oas:780447%09red	0.0410959	NA	NA	0.295149
Breast cancer	KEGG PATHWAY	oas05224	5	155	0.149803	0.42414	WNT5A|FGF19|WNT1|E2F1|FGF21	http://www.genome.jp/kegg-bin/show_pathway?oas05224/oas:101103389%09red/oas:101108510%09red/oas:101109745%09red/oas:101117526%09red/oas:101115744%09red	0.0322581	9	15	0.1202
Arachidonic acid metabolism	KEGG PATHWAY	oas00590	3	75	0.156314	0.432006	GPX1|PTGS2|PLA2G3	http://www.genome.jp/kegg-bin/show_pathway?oas00590/oas:100820742%09red/oas:101113959%09red/oas:443460%09red	0.04	NA	NA	0.295149
Inflammatory bowel disease (IBD)	KEGG PATHWAY	oas05321	3	75	0.156314	0.432006	IL6|IL18R1|IL18RAP	http://www.genome.jp/kegg-bin/show_pathway?oas05321/oas:443406%09red/oas:101102552%09red/oas:101109262%09red	0.04	NA	NA	0.295149
Hippo signaling pathway	KEGG PATHWAY	oas04390	5	158	0.158096	0.432006	AREG|BIRC5|WNT5A|SERPINE1|WNT1	http://www.genome.jp/kegg-bin/show_pathway?oas04390/oas:101123390%09red/oas:100381267%09red/oas:101103389%09red/oas:443427%09red/oas:101109745%09red	0.0316456	9	15	0.1202
African trypanosomiasis	KEGG PATHWAY	oas05143	2	39	0.160769	0.43426	IL6|F2RL1	http://www.genome.jp/kegg-bin/show_pathway?oas05143/oas:443406%09red/oas:101106266%09red	0.0512821	10	35	0.123811
Human immunodeficiency virus 1 infection	KEGG PATHWAY	oas05170	7	249	0.163356	0.436234	CCNB1|TNFRSF1B|BST-2A|BST-2B|CDC25C|CDK1|CGAS	http://www.genome.jp/kegg-bin/show_pathway?oas05170/oas:101110327%09red/oas:101120694%09red/oas:101117253%09red/oas:100240715%09red/oas:100422801%09red/oas:100216432%09red/oas:100422799%09red	0.0281125	NA	NA	0.295149
Chagas disease (American trypanosomiasis)	KEGG PATHWAY	oas05142	4	118	0.165881	0.438	IL6|CXCL8|BDKRB2|SERPINE1	http://www.genome.jp/kegg-bin/show_pathway?oas05142/oas:100381267%09red/oas:443406%09red/oas:443418%09red/oas:101120781%09red	0.0338983	10	35	0.123811
Taste transduction	KEGG PATHWAY	oas04742	3	78	0.169025	0.441344	KCNK5|HTR1B|GABRA2	http://www.genome.jp/kegg-bin/show_pathway?oas04742/oas:101103020%09red/oas:101111375%09red/oas:101121265%09red	0.0384615	NA	NA	0.295149
Focal adhesion	KEGG PATHWAY	oas04510	6	208	0.173665	0.448476	ITGA2|MET|VEGFC|VWF|CAV1|FLT1	http://www.genome.jp/kegg-bin/show_pathway?oas04510/oas:443088%09red/oas:101119848%09red/oas:101110931%09red/oas:443076%09red/oas:445468%09red/oas:101105629%09red	0.0288462	NA	NA	0.295149
Viral myocarditis	KEGG PATHWAY	oas05416	3	81	0.182022	0.464949	CXADR|CD55|CAV1	http://www.genome.jp/kegg-bin/show_pathway?oas05416/oas:101120257%09red/oas:445468%09red/oas:101116618%09red	0.037037	NA	NA	0.295149
Wnt signaling pathway	KEGG PATHWAY	oas04310	5	168	0.187019	0.472575	WNT1|WIF1|FOSL1|WNT5A|DKK1	http://www.genome.jp/kegg-bin/show_pathway?oas04310/oas:101103389%09red/oas:101111137%09red/oas:101116876%09red/oas:101109259%09red/oas:101109745%09red	0.0297619	9	15	0.1202
Proteasome	KEGG PATHWAY	oas03050	2	45	0.198472	0.487361	PSMB9|PSMB11	http://www.genome.jp/kegg-bin/show_pathway?oas03050/oas:101115834%09red/oas:101122952%09red	0.0444444	NA	NA	0.295149
Ovarian steroidogenesis	KEGG PATHWAY	oas04913	2	45	0.198472	0.487361	CYP1A1|PTGS2	http://www.genome.jp/kegg-bin/show_pathway?oas04913/oas:100170113%09red/oas:443460%09red	0.0444444	22	8	0.626605
Protein processing in endoplasmic reticulum	KEGG PATHWAY	oas04141	5	172	0.199092	0.487361	HSP90B1|EIF2AK2|HSPA6|HSPA5|HYOU1	http://www.genome.jp/kegg-bin/show_pathway?oas04141/oas:101105848%09red/oas:101111703%09red/oas:780447%09red/oas:101107064%09red/oas:101121673%09red	0.0290698	NA	NA	0.295149
PPAR signaling pathway	KEGG PATHWAY	oas03320	3	86	0.20424	0.491571	FABP5|OLR1|MMP1	http://www.genome.jp/kegg-bin/show_pathway?oas03320/oas:100270712%09red/oas:101120355%09red/oas:101117918%09red	0.0348837	NA	NA	0.295149
Synthesis and degradation of ketone bodies	KEGG PATHWAY	oas00072	1	12	0.204996	0.491571	BDH1	http://www.genome.jp/kegg-bin/show_pathway?oas00072/oas:101104112%09red	0.0833333	12	2	0.308069
Vasopressin-regulated water reabsorption	KEGG PATHWAY	oas04962	2	47	0.211271	0.501501	AQP4|AQP3	http://www.genome.jp/kegg-bin/show_pathway?oas04962/oas:443268%09red/oas:443047%09red	0.0425532	NA	NA	0.295149
Gap junction	KEGG PATHWAY	oas04540	3	91	0.227037	0.528561	CDK1|HTR2C|ADRB1	http://www.genome.jp/kegg-bin/show_pathway?oas04540/oas:443528%09red/oas:101108550%09red/oas:100216432%09red	0.032967	NA	NA	0.295149
Tight junction	KEGG PATHWAY	oas04530	5	181	0.227169	0.528561	PCNA|CLDN16|CLDN3|CLDN4|CLDN1	http://www.genome.jp/kegg-bin/show_pathway?oas04530/oas:780473%09red/oas:443155%09red/oas:101105382%09red/oas:780477%09red/oas:780476%09red	0.0276243	6	3	0.0633901
Hypertrophic cardiomyopathy (HCM)	KEGG PATHWAY	oas05410	3	92	0.231655	0.533715	IL6|ITGA2|CACNG7	http://www.genome.jp/kegg-bin/show_pathway?oas05410/oas:101119848%09red/oas:101116675%09red/oas:443406%09red	0.0326087	14	5	0.396994
Chemical carcinogenesis	KEGG PATHWAY	oas05204	3	93	0.23629	0.535712	CYP1A1|CHRNA7|PTGS2	http://www.genome.jp/kegg-bin/show_pathway?oas05204/oas:100170113%09red/oas:443460%09red/oas:101113104%09red	0.0322581	22	8	0.626605
Ether lipid metabolism	KEGG PATHWAY	oas00565	2	51	0.237081	0.535712	UGT8|PLA2G3	http://www.genome.jp/kegg-bin/show_pathway?oas00565/oas:101113069%09red/oas:101113959%09red	0.0392157	18	6	0.525595
Dilated cardiomyopathy (DCM)	KEGG PATHWAY	oas05414	3	95	0.245606	0.54969	ADRB1|ITGA2|CACNG7	http://www.genome.jp/kegg-bin/show_pathway?oas05414/oas:101119848%09red/oas:101116675%09red/oas:443528%09red	0.0315789	14	5	0.396994
Purine metabolism	KEGG PATHWAY	oas00230	4	141	0.248924	0.551859	PNP|PDE9A|NT5E|RRM2	http://www.genome.jp/kegg-bin/show_pathway?oas00230/oas:101116406%09red/oas:101118093%09red/oas:101121743%09red/oas:114114873%09red	0.0283688	5	4	0.056715
Intestinal immune network for IgA production	KEGG PATHWAY	oas04672	2	55	0.263043	0.574956	IL6|TNFSF13B	http://www.genome.jp/kegg-bin/show_pathway?oas04672/oas:443406%09red/oas:780517%09red	0.0363636	10	35	0.123811
Salivary secretion	KEGG PATHWAY	oas04970	3	100	0.269128	0.574956	CD38|ADRB1|ADRB3	http://www.genome.jp/kegg-bin/show_pathway?oas04970/oas:105614340%09red/oas:100294559%09red/oas:443528%09red	0.03	11	3	0.139863
Small cell lung cancer	KEGG PATHWAY	oas05222	3	100	0.269128	0.574956	PTGS2|ITGA2|E2F1	http://www.genome.jp/kegg-bin/show_pathway?oas05222/oas:101119848%09red/oas:101117526%09red/oas:443460%09red	0.03	NA	NA	0.295149
Bile secretion	KEGG PATHWAY	oas04976	3	100	0.269128	0.574956	SCT|ABCB1|AQP4	http://www.genome.jp/kegg-bin/show_pathway?oas04976/oas:443268%09red/oas:443367%09red/oas:114110139%09red	0.03	NA	NA	0.295149
Viral carcinogenesis	KEGG PATHWAY	oas05203	6	244	0.273927	0.579935	CCNA2|EIF2AK2|CDC20|CDK1|IRF7|LYN	http://www.genome.jp/kegg-bin/show_pathway?oas05203/oas:101121673%09red/oas:101103683%09red/oas:100302103%09red/oas:101110548%09red/oas:100144758%09red/oas:100216432%09red	0.0245902	10	35	0.123811
Glycerophospholipid metabolism	KEGG PATHWAY	oas00564	3	102	0.27861	0.584126	PLA2G15|MBOAT1|PLA2G3	http://www.genome.jp/kegg-bin/show_pathway?oas00564/oas:101111235%09red/oas:101113959%09red/oas:101118294%09red	0.0294118	NA	NA	0.295149
Long-term depression	KEGG PATHWAY	oas04730	2	58	0.282529	0.584126	LYN|GRIA1	http://www.genome.jp/kegg-bin/show_pathway?oas04730/oas:100302103%09red/oas:443271%09red	0.0344828	25	5	0.752368
Melanogenesis	KEGG PATHWAY	oas04916	3	103	0.283363	0.584126	WNT5A|EDNRB|WNT1	http://www.genome.jp/kegg-bin/show_pathway?oas04916/oas:101103389%09red/oas:443139%09red/oas:101109745%09red	0.0291262	9	15	0.1202
Pancreatic secretion	KEGG PATHWAY	oas04972	3	105	0.292889	0.598513	CD38|SCT|PLA2G3	http://www.genome.jp/kegg-bin/show_pathway?oas04972/oas:105614340%09red/oas:101113959%09red/oas:114110139%09red	0.0285714	NA	NA	0.295149
Pantothenate and CoA biosynthesis	KEGG PATHWAY	oas00770	1	19	0.29741	0.601015	VNN2	http://www.genome.jp/kegg-bin/show_pathway?oas00770/oas:101105417%09red	0.0526316	NA	NA	0.295149
Apoptosis	KEGG PATHWAY	oas04210	4	154	0.299229	0.601015	LMNB2|BIRC5|TNFSF10|LMNB1	http://www.genome.jp/kegg-bin/show_pathway?oas04210/oas:101123390%09red/oas:101120243%09red/oas:101114153%09red/oas:100037680%09red	0.025974	NA	NA	0.295149
Human cytomegalovirus infection	KEGG PATHWAY	oas05163	6	255	0.307055	0.611507	PTGS2|IL10RA|E2F1|CXCL8|IL6|CGAS	http://www.genome.jp/kegg-bin/show_pathway?oas05163/oas:443418%09red/oas:101120946%09red/oas:101117253%09red/oas:443460%09red/oas:443406%09red/oas:101117526%09red	0.0235294	10	35	0.123811
Longevity regulating pathway - multiple species	KEGG PATHWAY	oas04213	2	63	0.314879	0.61829	SOD2|HSPA6	http://www.genome.jp/kegg-bin/show_pathway?oas04213/oas:780457%09red/oas:101107064%09red	0.031746	26	6	0.790486
Glutathione metabolism	KEGG PATHWAY	oas00480	2	64	0.321315	0.61829	GPX1|RRM2	http://www.genome.jp/kegg-bin/show_pathway?oas00480/oas:100820742%09red/oas:101118093%09red	0.03125	NA	NA	0.295149
Cholinergic synapse	KEGG PATHWAY	oas04725	3	111	0.321566	0.61829	CHRNA7|CHRNB4|KCNJ14	http://www.genome.jp/kegg-bin/show_pathway?oas04725/oas:101106197%09red/oas:101123499%09red/oas:101113104%09red	0.027027	NA	NA	0.295149
C-type lectin receptor signaling pathway	KEGG PATHWAY	oas04625	3	112	0.326351	0.61829	IL6|PTGS2|NLRP3	http://www.genome.jp/kegg-bin/show_pathway?oas04625/oas:443406%09red/oas:443460%09red/oas:101107699%09red	0.0267857	10	35	0.123811
Cushing syndrome	KEGG PATHWAY	oas04934	4	161	0.326817	0.61829	WNT1|WNT5A|E2F1|KCNK3	http://www.genome.jp/kegg-bin/show_pathway?oas04934/oas:101103389%09red/oas:100141302%09red/oas:101109745%09red/oas:101117526%09red	0.0248447	9	15	0.1202
Serotonergic synapse	KEGG PATHWAY	oas04726	3	113	0.331137	0.61829	PTGS2|HTR1B|HTR2C	http://www.genome.jp/kegg-bin/show_pathway?oas04726/oas:101111375%09red/oas:101108550%09red/oas:443460%09red	0.0265487	NA	NA	0.295149
HIF-1 signaling pathway	KEGG PATHWAY	oas04066	3	113	0.331137	0.61829	IL6|SERPINE1|FLT1	http://www.genome.jp/kegg-bin/show_pathway?oas04066/oas:443088%09red/oas:100381267%09red/oas:443406%09red	0.0265487	10	35	0.123811
Protein export	KEGG PATHWAY	oas03060	1	22	0.333657	0.61829	HSPA5	http://www.genome.jp/kegg-bin/show_pathway?oas03060/oas:780447%09red	0.0454545	10	35	0.123811
Non-small cell lung cancer	KEGG PATHWAY	oas05223	2	66	0.33414	0.61829	TGFA|E2F1	http://www.genome.jp/kegg-bin/show_pathway?oas05223/oas:101106508%09red/oas:101117526%09red	0.030303	13	7	0.396994
Fc epsilon RI signaling pathway	KEGG PATHWAY	oas04664	2	67	0.340526	0.625184	LYN|CSF2	http://www.genome.jp/kegg-bin/show_pathway?oas04664/oas:100302103%09red/oas:443400%09red	0.0298507	25	5	0.752368
Glycosaminoglycan degradation	KEGG PATHWAY	oas00531	1	24	0.356779	0.644947	HPSE	http://www.genome.jp/kegg-bin/show_pathway?oas00531/oas:101118612%09red	0.0416667	NA	NA	0.295149
Glycosaminoglycan biosynthesis - heparan sulfate / heparin	KEGG PATHWAY	oas00534	1	24	0.356779	0.644947	HS3ST1	http://www.genome.jp/kegg-bin/show_pathway?oas00534/oas:101104909%09red	0.0416667	NA	NA	0.295149
Toll-like receptor signaling pathway	KEGG PATHWAY	oas04620	3	119	0.359802	0.645446	IL6|CXCL8|IRF7	http://www.genome.jp/kegg-bin/show_pathway?oas04620/oas:443406%09red/oas:443418%09red/oas:101103683%09red	0.0252101	10	35	0.123811
Renal cell carcinoma	KEGG PATHWAY	oas05211	2	73	0.378397	0.664841	TGFA|MET	http://www.genome.jp/kegg-bin/show_pathway?oas05211/oas:101106508%09red/oas:443076%09red	0.0273973	15	5	0.403136
Protein digestion and absorption	KEGG PATHWAY	oas04974	3	123	0.378818	0.664841	COL10A1|KCNK5|SLC1A1	http://www.genome.jp/kegg-bin/show_pathway?oas04974/oas:101103020%09red/oas:443514%09red/oas:101106693%09red	0.0243902	NA	NA	0.295149
Maturity onset diabetes of the young	KEGG PATHWAY	oas04950	1	26	0.379101	0.664841	BHLHA15	http://www.genome.jp/kegg-bin/show_pathway?oas04950/oas:114110552%09red	0.0384615	NA	NA	0.295149
Retinol metabolism	KEGG PATHWAY	oas00830	2	74	0.384623	0.669529	CYP1A1|ALDH1A2	http://www.genome.jp/kegg-bin/show_pathway?oas00830/oas:100170113%09red/oas:101117509%09red	0.027027	22	8	0.626605
Pancreatic cancer	KEGG PATHWAY	oas05212	2	75	0.390823	0.671894	TGFA|E2F1	http://www.genome.jp/kegg-bin/show_pathway?oas05212/oas:101106508%09red/oas:101117526%09red	0.0266667	13	7	0.396994
Glioma	KEGG PATHWAY	oas05214	2	76	0.396994	0.671894	TGFA|E2F1	http://www.genome.jp/kegg-bin/show_pathway?oas05214/oas:101106508%09red/oas:101117526%09red	0.0263158	13	7	0.396994
Arrhythmogenic right ventricular cardiomyopathy (ARVC)	KEGG PATHWAY	oas05412	2	76	0.396994	0.671894	ITGA2|CACNG7	http://www.genome.jp/kegg-bin/show_pathway?oas05412/oas:101119848%09red/oas:101116675%09red	0.0263158	14	5	0.396994
Platelet activation	KEGG PATHWAY	oas04611	3	127	0.397712	0.671894	VWF|ITGA2|LYN	http://www.genome.jp/kegg-bin/show_pathway?oas04611/oas:100302103%09red/oas:101119848%09red/oas:101110931%09red	0.023622	NA	NA	0.295149
alpha-Linolenic acid metabolism	KEGG PATHWAY	oas00592	1	28	0.400649	0.671894	PLA2G3	http://www.genome.jp/kegg-bin/show_pathway?oas00592/oas:101113959%09red	0.0357143	18	6	0.525595
Bacterial invasion of epithelial cells	KEGG PATHWAY	oas05100	2	77	0.403136	0.671894	MET|CAV1	http://www.genome.jp/kegg-bin/show_pathway?oas05100/oas:445468%09red/oas:443076%09red	0.025974	15	5	0.403136
Butanoate metabolism	KEGG PATHWAY	oas00650	1	29	0.411142	0.680411	BDH1	http://www.genome.jp/kegg-bin/show_pathway?oas00650/oas:101104112%09red	0.0344828	12	2	0.308069
Synaptic vesicle cycle	KEGG PATHWAY	oas04721	2	80	0.42138	0.692478	SLC6A3|SLC1A1	http://www.genome.jp/kegg-bin/show_pathway?oas04721/oas:443514%09red/oas:101111908%09red	0.025	NA	NA	0.295149
Herpes simplex virus 1 infection	KEGG PATHWAY	oas05168	9	457	0.428643	0.695394	IFIH1|IRF7|BST-2A|BST-2B|EIF2AK2|DDX58|IL6|PILRA|CGAS	http://www.genome.jp/kegg-bin/show_pathway?oas05168/oas:101122158%09red/oas:101121673%09red/oas:101103683%09red/oas:101107257%09red/oas:101117253%09red/oas:100422801%09red/oas:443406%09red/oas:101106234%09red/oas:100422799%09red	0.0196937	10	35	0.123811
Osteoclast differentiation	KEGG PATHWAY	oas04380	3	134	0.430375	0.695394	OSCAR|CALCR|FOSL1	http://www.genome.jp/kegg-bin/show_pathway?oas04380/oas:105602101%09red/oas:101111137%09red/oas:101113579%09red	0.0223881	NA	NA	0.295149
Chemokine signaling pathway	KEGG PATHWAY	oas04062	4	188	0.433335	0.695394	CXCL1|CXCL8|CXCR1|LYN	http://www.genome.jp/kegg-bin/show_pathway?oas04062/oas:100302103%09red/oas:101108811%09red/oas:443418%09red/oas:443380%09red	0.0212766	17	2	0.463458
Relaxin signaling pathway	KEGG PATHWAY	oas04926	3	135	0.434991	0.695394	EDNRB|VEGFC|MMP1	http://www.genome.jp/kegg-bin/show_pathway?oas04926/oas:101105629%09red/oas:101120355%09red/oas:443139%09red	0.0222222	NA	NA	0.295149
Necroptosis	KEGG PATHWAY	oas04217	4	190	0.441097	0.696378	ZBP1|TNFSF10|EIF2AK2|NLRP3	http://www.genome.jp/kegg-bin/show_pathway?oas04217/oas:101114153%09red/oas:101121673%09red/oas:101104169%09red/oas:101107699%09red	0.0210526	NA	NA	0.295149
Galactose metabolism	KEGG PATHWAY	oas00052	1	32	0.441533	0.696378	MGAM	http://www.genome.jp/kegg-bin/show_pathway?oas00052/oas:101113407%09red	0.03125	16	3	0.451312
Starch and sucrose metabolism	KEGG PATHWAY	oas00500	1	33	0.451312	0.707055	MGAM	http://www.genome.jp/kegg-bin/show_pathway?oas00500/oas:101113407%09red	0.030303	16	3	0.451312
Insulin secretion	KEGG PATHWAY	oas04911	2	86	0.456978	0.711192	ADCYAP1|GLP1R	http://www.genome.jp/kegg-bin/show_pathway?oas04911/oas:541609%09red/oas:443337%09red	0.0232558	NA	NA	0.295149
Yersinia infection	KEGG PATHWAY	oas05135	3	141	0.46238	0.714864	IL6|CXCL8|NLRP3	http://www.genome.jp/kegg-bin/show_pathway?oas05135/oas:443406%09red/oas:443418%09red/oas:101107699%09red	0.0212766	10	35	0.123811
Mucin type O-glycan biosynthesis	KEGG PATHWAY	oas00512	1	35	0.470359	0.717756	GALNT6	http://www.genome.jp/kegg-bin/show_pathway?oas00512/oas:101114859%09red	0.0285714	NA	NA	0.295149
Glyoxylate and dicarboxylate metabolism	KEGG PATHWAY	oas00630	1	35	0.470359	0.717756	GLDC	http://www.genome.jp/kegg-bin/show_pathway?oas00630/oas:101117476%09red	0.0285714	19	3	0.579063
Linoleic acid metabolism	KEGG PATHWAY	oas00591	1	36	0.479634	0.726846	PLA2G3	http://www.genome.jp/kegg-bin/show_pathway?oas00591/oas:101113959%09red	0.0277778	18	6	0.525595
Natural killer cell mediated cytotoxicity	KEGG PATHWAY	oas04650	3	147	0.489179	0.726846	SH2D1B|TNFSF10|CSF2	http://www.genome.jp/kegg-bin/show_pathway?oas04650/oas:101114153%09red/oas:443400%09red/oas:101108790%09red	0.0204082	NA	NA	0.295149
PD-L1 expression and PD-1 checkpoint pathway in cancer	KEGG PATHWAY	oas05235	2	92	0.49128	0.726846	CD274|BATF3	http://www.genome.jp/kegg-bin/show_pathway?oas05235/oas:101115003%09red/oas:101115558%09red	0.0217391	NA	NA	0.295149
Phospholipase D signaling pathway	KEGG PATHWAY	oas04072	3	148	0.493582	0.726846	CXCL8|CXCR1|AVPR1A	http://www.genome.jp/kegg-bin/show_pathway?oas04072/oas:101108811%09red/oas:100528010%09red/oas:443418%09red	0.0202703	17	2	0.463458
TGF-beta signaling pathway	KEGG PATHWAY	oas04350	2	93	0.496863	0.726846	GREM1|FST	http://www.genome.jp/kegg-bin/show_pathway?oas04350/oas:443323%09red/oas:101102396%09red	0.0215054	NA	NA	0.295149
Apoptosis - multiple species	KEGG PATHWAY	oas04215	1	38	0.4977	0.726846	BIRC5	http://www.genome.jp/kegg-bin/show_pathway?oas04215/oas:101123390%09red	0.0263158	23	2	0.645117
Ubiquitin mediated proteolysis	KEGG PATHWAY	oas04120	3	149	0.497967	0.726846	UBE2S|UBE2C|CDC20	http://www.genome.jp/kegg-bin/show_pathway?oas04120/oas:101120352%09red/oas:101115053%09red/oas:101110548%09red	0.0201342	NA	NA	0.295149
Retrograde endocannabinoid signaling	KEGG PATHWAY	oas04723	3	152	0.511004	0.741271	PTGS2|GRIA1|GABRA2	http://www.genome.jp/kegg-bin/show_pathway?oas04723/oas:443460%09red/oas:443271%09red/oas:101121265%09red	0.0197368	NA	NA	0.295149
Aldosterone synthesis and secretion	KEGG PATHWAY	oas04925	2	99	0.529529	0.763431	NR4A2|KCNK3	http://www.genome.jp/kegg-bin/show_pathway?oas04925/oas:101114494%09red/oas:100141302%09red	0.020202	20	2	0.616987
Homologous recombination	KEGG PATHWAY	oas03440	1	43	0.540174	0.769338	POLD1	http://www.genome.jp/kegg-bin/show_pathway?oas03440/oas:101117012%09red	0.0232558	2	5	0.0112826
Carbohydrate digestion and absorption	KEGG PATHWAY	oas04973	1	43	0.540174	0.769338	MGAM	http://www.genome.jp/kegg-bin/show_pathway?oas04973/oas:101113407%09red	0.0232558	16	3	0.451312
mTOR signaling pathway	KEGG PATHWAY	oas04150	3	160	0.54487	0.771352	RNF152|WNT1|WNT5A	http://www.genome.jp/kegg-bin/show_pathway?oas04150/oas:101103389%09red/oas:106991878%09red/oas:101109745%09red	0.01875	9	15	0.1202
Parathyroid hormone synthesis, secretion and action	KEGG PATHWAY	oas04928	2	106	0.565777	0.791162	NR4A2|CASR	http://www.genome.jp/kegg-bin/show_pathway?oas04928/oas:101112527%09red/oas:101114494%09red	0.0188679	NA	NA	0.295149
Fat digestion and absorption	KEGG PATHWAY	oas04975	1	47	0.571557	0.791162	PLA2G3	http://www.genome.jp/kegg-bin/show_pathway?oas04975/oas:101113959%09red	0.0212766	18	6	0.525595
Type II diabetes mellitus	KEGG PATHWAY	oas04930	1	47	0.571557	0.791162	SOCS2	http://www.genome.jp/kegg-bin/show_pathway?oas04930/oas:101115017%09red	0.0212766	27	3	0.799751
Ferroptosis	KEGG PATHWAY	oas04216	1	48	0.579063	0.791162	STEAP3	http://www.genome.jp/kegg-bin/show_pathway?oas04216/oas:101118766%09red	0.0208333	NA	NA	0.295149
Glycine, serine and threonine metabolism	KEGG PATHWAY	oas00260	1	48	0.579063	0.791162	GLDC	http://www.genome.jp/kegg-bin/show_pathway?oas00260/oas:101117476%09red	0.0208333	19	3	0.579063
Endocrine and other factor-regulated calcium reabsorption	KEGG PATHWAY	oas04961	1	48	0.579063	0.791162	BDKRB2	http://www.genome.jp/kegg-bin/show_pathway?oas04961/oas:101120781%09red	0.0208333	21	2	0.618538
Hedgehog signaling pathway	KEGG PATHWAY	oas04340	1	49	0.586438	0.796606	HHIP	http://www.genome.jp/kegg-bin/show_pathway?oas04340/oas:101111396%09red	0.0204082	NA	NA	0.295149
Tryptophan metabolism	KEGG PATHWAY	oas00380	1	50	0.593684	0.801814	CYP1A1	http://www.genome.jp/kegg-bin/show_pathway?oas00380/oas:100170113%09red	0.02	22	8	0.626605
Notch signaling pathway	KEGG PATHWAY	oas04330	1	51	0.600803	0.806792	DTX3L	http://www.genome.jp/kegg-bin/show_pathway?oas04330/oas:101119106%09red	0.0196078	NA	NA	0.295149
Systemic lupus erythematosus	KEGG PATHWAY	oas05322	3	175	0.60452	0.806962	GRIN2B|GRIN2A|TRIM21	http://www.genome.jp/kegg-bin/show_pathway?oas05322/oas:101114640%09red/oas:101106989%09red/oas:101118179%09red	0.0171429	8	12	0.0958021
Antifolate resistance	KEGG PATHWAY	oas01523	1	52	0.607797	0.806962	IL6	http://www.genome.jp/kegg-bin/show_pathway?oas01523/oas:443406%09red	0.0192308	10	35	0.123811
Cysteine and methionine metabolism	KEGG PATHWAY	oas00270	1	53	0.61467	0.806968	MAT1A	http://www.genome.jp/kegg-bin/show_pathway?oas00270/oas:101107762%09red	0.0188679	24	2	0.672067
Sphingolipid metabolism	KEGG PATHWAY	oas00600	1	53	0.61467	0.806968	UGT8	http://www.genome.jp/kegg-bin/show_pathway?oas00600/oas:101113069%09red	0.0188679	18	6	0.525595
Phagosome	KEGG PATHWAY	oas04145	3	180	0.623218	0.813645	MPO|ITGA2|OLR1	http://www.genome.jp/kegg-bin/show_pathway?oas04145/oas:101119848%09red/oas:101123053%09red/oas:101117918%09red	0.0166667	NA	NA	0.295149
Graft-versus-host disease	KEGG PATHWAY	oas05332	1	56	0.634574	0.823894	IL6	http://www.genome.jp/kegg-bin/show_pathway?oas05332/oas:443406%09red	0.0178571	10	35	0.123811
Alzheimer disease	KEGG PATHWAY	oas05010	3	187	0.648364	0.837174	GRIN2B|GRIN2A|SNCA	http://www.genome.jp/kegg-bin/show_pathway?oas05010/oas:100294604%09red/oas:101106989%09red/oas:101118179%09red	0.0160428	8	12	0.0958021
Sphingolipid signaling pathway	KEGG PATHWAY	oas04071	2	126	0.658013	0.841156	BDKRB2|S1PR5	http://www.genome.jp/kegg-bin/show_pathway?oas04071/oas:101120781%09red/oas:101117761%09red	0.015873	21	2	0.618538
VEGF signaling pathway	KEGG PATHWAY	oas04370	1	60	0.659526	0.841156	PTGS2	http://www.genome.jp/kegg-bin/show_pathway?oas04370/oas:443460%09red	0.0166667	22	8	0.626605
Toxoplasmosis	KEGG PATHWAY	oas05145	2	127	0.662186	0.841156	HSPA6|IL10RA	http://www.genome.jp/kegg-bin/show_pathway?oas05145/oas:101107064%09red/oas:101120946%09red	0.015748	26	6	0.790486
Glycerolipid metabolism	KEGG PATHWAY	oas00561	1	63	0.677118	0.855498	MBOAT1	http://www.genome.jp/kegg-bin/show_pathway?oas00561/oas:101111235%09red	0.015873	NA	NA	0.295149
Vascular smooth muscle contraction	KEGG PATHWAY	oas04270	2	134	0.690261	0.866725	AVPR1A|PLA2G3	http://www.genome.jp/kegg-bin/show_pathway?oas04270/oas:100528010%09red/oas:101113959%09red	0.0149254	18	6	0.525595
Aminoacyl-tRNA biosynthesis	KEGG PATHWAY	oas00970	1	66	0.693803	0.866725	TARSL2	http://www.genome.jp/kegg-bin/show_pathway?oas00970/oas:101111581%09red	0.0151515	NA	NA	0.295149
Mitophagy - animal	KEGG PATHWAY	oas04137	1	67	0.699171	0.866725	E2F1	http://www.genome.jp/kegg-bin/show_pathway?oas04137/oas:101117526%09red	0.0149254	13	7	0.396994
Central carbon metabolism in cancer	KEGG PATHWAY	oas05230	1	68	0.704445	0.866725	MET	http://www.genome.jp/kegg-bin/show_pathway?oas05230/oas:443076%09red	0.0147059	15	5	0.403136
Cortisol synthesis and secretion	KEGG PATHWAY	oas04927	1	68	0.704445	0.866725	KCNK3	http://www.genome.jp/kegg-bin/show_pathway?oas04927/oas:100141302%09red	0.0147059	20	2	0.616987
Steroid hormone biosynthesis	KEGG PATHWAY	oas00140	1	69	0.709627	0.868554	CYP1A1	http://www.genome.jp/kegg-bin/show_pathway?oas00140/oas:100170113%09red	0.0144928	22	8	0.626605
Signaling pathways regulating pluripotency of stem cells	KEGG PATHWAY	oas04550	2	143	0.723506	0.870172	WNT1|WNT5A	http://www.genome.jp/kegg-bin/show_pathway?oas04550/oas:101103389%09red/oas:101109745%09red	0.013986	9	15	0.1202
Adherens junction	KEGG PATHWAY	oas04520	1	72	0.724635	0.870172	MET	http://www.genome.jp/kegg-bin/show_pathway?oas04520/oas:443076%09red	0.0138889	15	5	0.403136
Huntington disease	KEGG PATHWAY	oas05016	3	212	0.728275	0.870172	GRIN2B|DNAH8|SOD2	http://www.genome.jp/kegg-bin/show_pathway?oas05016/oas:101105194%09red/oas:780457%09red/oas:101118179%09red	0.0141509	NA	NA	0.295149
Biosynthesis of amino acids	KEGG PATHWAY	oas01230	1	73	0.729463	0.870172	MAT1A	http://www.genome.jp/kegg-bin/show_pathway?oas01230/oas:101107762%09red	0.0136986	24	2	0.672067
Adipocytokine signaling pathway	KEGG PATHWAY	oas04920	1	73	0.729463	0.870172	TNFRSF1B	http://www.genome.jp/kegg-bin/show_pathway?oas04920/oas:100240715%09red	0.0136986	NA	NA	0.295149
Gastric acid secretion	KEGG PATHWAY	oas04971	1	75	0.738869	0.872342	KCNJ15	http://www.genome.jp/kegg-bin/show_pathway?oas04971/oas:101117981%09red	0.0133333	NA	NA	0.295149
ABC transporters	KEGG PATHWAY	oas02010	1	76	0.743448	0.872342	ABCB1	http://www.genome.jp/kegg-bin/show_pathway?oas02010/oas:443367%09red	0.0131579	NA	NA	0.295149
Alcoholism	KEGG PATHWAY	oas05034	3	219	0.74792	0.872342	SLC6A3|GRIN2B|GRIN2A	http://www.genome.jp/kegg-bin/show_pathway?oas05034/oas:101111908%09red/oas:101106989%09red/oas:101118179%09red	0.0136986	8	12	0.0958021
Leishmaniasis	KEGG PATHWAY	oas05140	1	77	0.747948	0.872342	PTGS2	http://www.genome.jp/kegg-bin/show_pathway?oas05140/oas:443460%09red	0.012987	22	8	0.626605
B cell receptor signaling pathway	KEGG PATHWAY	oas04662	1	78	0.752368	0.872342	LYN	http://www.genome.jp/kegg-bin/show_pathway?oas04662/oas:100302103%09red	0.0128205	25	5	0.752368
Chronic myeloid leukemia	KEGG PATHWAY	oas05220	1	79	0.756712	0.872342	E2F1	http://www.genome.jp/kegg-bin/show_pathway?oas05220/oas:101117526%09red	0.0126582	13	7	0.396994
Adrenergic signaling in cardiomyocytes	KEGG PATHWAY	oas04261	2	154	0.759998	0.872342	ADRB1|CACNG7	http://www.genome.jp/kegg-bin/show_pathway?oas04261/oas:101116675%09red/oas:443528%09red	0.012987	14	5	0.396994
Metabolism of xenobiotics by cytochrome P450	KEGG PATHWAY	oas00980	1	80	0.760979	0.872342	CYP1A1	http://www.genome.jp/kegg-bin/show_pathway?oas00980/oas:100170113%09red	0.0125	22	8	0.626605
Parkinson disease	KEGG PATHWAY	oas05012	2	157	0.7692	0.877486	SLC6A3|SNCA	http://www.genome.jp/kegg-bin/show_pathway?oas05012/oas:100294604%09red/oas:101111908%09red	0.0127389	NA	NA	0.295149
Peroxisome	KEGG PATHWAY	oas04146	1	85	0.781221	0.878232	SOD2	http://www.genome.jp/kegg-bin/show_pathway?oas04146/oas:780457%09red	0.0117647	26	6	0.790486
GABAergic synapse	KEGG PATHWAY	oas04727	1	87	0.78883	0.878232	GABRA2	http://www.genome.jp/kegg-bin/show_pathway?oas04727/oas:101121265%09red	0.0114943	28	2	0.801136
Non-alcoholic fatty liver disease (NAFLD)	KEGG PATHWAY	oas04932	2	164	0.789484	0.878232	IL6|CXCL8	http://www.genome.jp/kegg-bin/show_pathway?oas04932/oas:443406%09red/oas:443418%09red	0.0121951	10	35	0.123811
Platinum drug resistance	KEGG PATHWAY	oas01524	1	88	0.792535	0.878232	BIRC5	http://www.genome.jp/kegg-bin/show_pathway?oas01524/oas:101123390%09red	0.0113636	23	2	0.645117
Ribosome biogenesis in eukaryotes	KEGG PATHWAY	oas03008	1	90	0.799751	0.878232	NXT1	http://www.genome.jp/kegg-bin/show_pathway?oas03008/oas:101103747%09red	0.0111111	29	3	0.825388
Prolactin signaling pathway	KEGG PATHWAY	oas04917	1	90	0.799751	0.878232	SOCS2	http://www.genome.jp/kegg-bin/show_pathway?oas04917/oas:101115017%09red	0.0111111	27	3	0.799751
Longevity regulating pathway	KEGG PATHWAY	oas04211	1	90	0.799751	0.878232	SOD2	http://www.genome.jp/kegg-bin/show_pathway?oas04211/oas:780457%09red	0.0111111	26	6	0.790486
Cardiac muscle contraction	KEGG PATHWAY	oas04260	1	90	0.799751	0.878232	CACNG7	http://www.genome.jp/kegg-bin/show_pathway?oas04260/oas:101116675%09red	0.0111111	14	5	0.396994
Morphine addiction	KEGG PATHWAY	oas05032	1	94	0.813442	0.881665	GABRA2	http://www.genome.jp/kegg-bin/show_pathway?oas05032/oas:101121265%09red	0.0106383	28	2	0.801136
Fc gamma R-mediated phagocytosis	KEGG PATHWAY	oas04666	1	94	0.813442	0.881665	LYN	http://www.genome.jp/kegg-bin/show_pathway?oas04666/oas:100302103%09red	0.0106383	25	5	0.752368
Antigen processing and presentation	KEGG PATHWAY	oas04612	1	96	0.819932	0.881665	HSPA6	http://www.genome.jp/kegg-bin/show_pathway?oas04612/oas:101107064%09red	0.0104167	26	6	0.790486
Endocrine resistance	KEGG PATHWAY	oas01522	1	96	0.819932	0.881665	E2F1	http://www.genome.jp/kegg-bin/show_pathway?oas01522/oas:101117526%09red	0.0104167	13	7	0.396994
Thermogenesis	KEGG PATHWAY	oas04714	3	251	0.823612	0.881665	DPF3|ADRB3|FGF21	http://www.genome.jp/kegg-bin/show_pathway?oas04714/oas:101108510%09red/oas:100294559%09red/oas:101103652%09red	0.0119522	NA	NA	0.295149
RNA transport	KEGG PATHWAY	oas03013	2	178	0.825388	0.881665	NXT1|CYFIP2	http://www.genome.jp/kegg-bin/show_pathway?oas03013/oas:101113147%09red/oas:101103747%09red	0.011236	29	3	0.825388
mRNA surveillance pathway	KEGG PATHWAY	oas03015	1	99	0.829248	0.88178	NXT1	http://www.genome.jp/kegg-bin/show_pathway?oas03015/oas:101103747%09red	0.010101	29	3	0.825388
Endocytosis	KEGG PATHWAY	oas04144	3	269	0.857006	0.906815	CXCR1|HSPA6|CAV1	http://www.genome.jp/kegg-bin/show_pathway?oas04144/oas:101108811%09red/oas:445468%09red/oas:101107064%09red	0.0111524	NA	NA	0.295149
Insulin resistance	KEGG PATHWAY	oas04931	1	111	0.861944	0.906815	IL6	http://www.genome.jp/kegg-bin/show_pathway?oas04931/oas:443406%09red	0.00900901	10	35	0.123811
T cell receptor signaling pathway	KEGG PATHWAY	oas04660	1	112	0.864368	0.906815	CSF2	http://www.genome.jp/kegg-bin/show_pathway?oas04660/oas:443400%09red	0.00892857	25	5	0.752368
Metabolic pathways	KEGG PATHWAY	oas01100	22	1540	0.878717	0.911545	B4GALNT4|CD38|PTGS2|UGT8|MAT1A|MBOAT1|RRM2|ALDH1A2|CMPK2|NT5E|PLA2G3|GLDC|TK1|GALNT6|BDH1|HPSE|CYP1A1|UPP1|PNP|PDE9A|GPX1|MGAM	http://www.genome.jp/kegg-bin/show_pathway?oas01100/oas:101107762%09red/oas:101121743%09red/oas:101113407%09red/oas:101114036%09red/oas:101105615%09red/oas:101118093%09red/oas:100820742%09red/oas:101123366%09red/oas:101117509%09red/oas:114114873%09red/oas:101113069%09red/oas:101104112%09red/oas:101116406%09red/oas:101114859%09red/oas:443460%09red/oas:101111235%09red/oas:100170113%09red/oas:105614…	0.0142857	NA	NA	0.295149
Th17 cell differentiation	KEGG PATHWAY	oas04659	1	120	0.882295	0.911545	IL6	http://www.genome.jp/kegg-bin/show_pathway?oas04659/oas:443406%09red	0.00833333	10	35	0.123811
Thyroid hormone signaling pathway	KEGG PATHWAY	oas04919	1	121	0.884362	0.911545	DIO2	http://www.genome.jp/kegg-bin/show_pathway?oas04919/oas:100310793%09red	0.00826446	NA	NA	0.295149
Tuberculosis	KEGG PATHWAY	oas05152	2	212	0.890711	0.911545	IL6|IL10RA	http://www.genome.jp/kegg-bin/show_pathway?oas05152/oas:443406%09red/oas:101120946%09red	0.00943396	10	35	0.123811
AMPK signaling pathway	KEGG PATHWAY	oas04152	1	125	0.892277	0.911545	CCNA2	http://www.genome.jp/kegg-bin/show_pathway?oas04152/oas:100144758%09red	0.008	NA	NA	0.295149
Lysosome	KEGG PATHWAY	oas04142	1	126	0.89417	0.911545	PLA2G15	http://www.genome.jp/kegg-bin/show_pathway?oas04142/oas:101118294%09red	0.00793651	NA	NA	0.295149
Carbon metabolism	KEGG PATHWAY	oas01200	1	127	0.896029	0.911545	GLDC	http://www.genome.jp/kegg-bin/show_pathway?oas01200/oas:101117476%09red	0.00787402	19	3	0.579063
Apelin signaling pathway	KEGG PATHWAY	oas04371	1	138	0.914452	0.926277	SERPINE1	http://www.genome.jp/kegg-bin/show_pathway?oas04371/oas:100381267%09red	0.00724638	NA	NA	0.295149
Insulin signaling pathway	KEGG PATHWAY	oas04910	1	146	0.925769	0.933716	SOCS2	http://www.genome.jp/kegg-bin/show_pathway?oas04910/oas:101115017%09red	0.00684931	27	3	0.799751
Spliceosome	KEGG PATHWAY	oas03040	1	155	0.936725	0.940728	HSPA6	http://www.genome.jp/kegg-bin/show_pathway?oas03040/oas:101107064%09red	0.00645161	26	6	0.790486
Olfactory transduction	KEGG PATHWAY	oas04740	1	1127	1	1	RGS2	http://www.genome.jp/kegg-bin/show_pathway?oas04740/oas:443163%09red	0.000887311	NA	NA	0.295149
