# Supplementary material for: Transcriptomic Analysis Reveals mRNA and Alternative Splicing Events in Ovine Skeletal Muscle Satellite Cells during Proliferation and Differentiation
Source: Animals (Basel). 2023 Mar 16;13(6):1076. doi: 10.3390/ani13061076 (PMC10044542; doi:10.3390/ani13061076)
Supplement: Supplementary file 1 [file animals-13-01076-s001.zip › Supplementary Table S4.xlsx]

## Sheet: Supplementary Table S4
Table S4: The q value and fold changes of 58 overlapping genes of differentially expressed genes and differentially alternative splicing genes in the proliferation and differentiation of ovine skeletal muscle satellite cells
gene_name	D0-1	D0-2	D0-3	D7-1	D7-2	D7-3	Log2FoldChange	pvalue	qvalue
NREP	46158.8	45021.8	45025.4	9325.72	8507.61	8117.49	-2.39201	0	0
HYOU1	28804	29437.3	29472.2	6727.88	6818.4	6669.14	-2.11735	0	0
LOC101122294	21347.8	20813.9	20319.3	4209.81	4048.02	3841.73	-2.36856	0	0
NRG1	13292.6	12450.3	13240.6	1975.32	2032.03	2006.96	-2.6963	0	0
ERRFI1	7496.58	7657.11	7663.43	1851.37	1840.11	1881.55	-2.0335	0	0
PLSCR1	4077.94	4169.7	3929.32	863.911	790.707	826.362	-2.29512	7.64808e-291	7.55003e-289
BIRC5	2809.1	2881.24	2751.56	664.407	631.916	728.109	-2.05942	3.7252e-187	1.98757e-185
ATP10A	3166.58	3596.73	3590.14	597.047	692.338	606.616	-2.44901	8.4065e-211	5.16113e-209
NR4A2	2927.39	3158.15	2976.86	590.346	539.887	638.882	-2.3563	1.13278e-219	7.53249e-218
PBK	2183.59	1904.87	1871.44	514.864	461.655	456.713	-2.05589	4.79378e-121	1.49615e-119
LOC101117554	2107.24	2465.08	1684.42	481.383	381.609	378.091	-2.33341	7.3953e-70	1.28168e-68
DTX3L	2020.94	1818.21	1857.82	437.844	364.737	373.701	-2.27599	3.42341e-148	1.35062e-146
CDC25C	1185.61	1110.83	1090.93	269.559	235.775	302.961	-2.06613	2.36589e-88	5.20287e-87
DISP3	1244.24	1319.83	1255.87	226.942	195.12	346.675	-2.31183	2.92747e-50	3.69587e-49
IFI44L	4063.81	4069.97	4007.43	170.979	114.093	146.039	-4.815	0	0
IL1R2	1769.64	1963.57	1874.57	134.762	166.19	170.085	-3.57152	1.19263e-270	1.09531e-268
LOC105605445	1616.61	1504.13	1564.68	118.014	100.355	89.0117	-3.93001	2.15618e-283	2.08266e-281
NLGN4X	343.945	301.493	319.21	69.4921	87.7857	81.6196	-2.01152	1.26699e-42	1.3904e-41
MX2	4880.61	4445.31	4589.13	67.0739	63.4335	38.6871	-6.36155	0	0
LOC114116088	433.999	403.194	434.593	46.9885	28.9032	27.9041	-3.61232	6.57251e-99	1.62744e-97
IFI44	1935.74	1741.46	1670.35	40.0391	41.4695	52.5282	-5.31273	0	0
PDE9A	148.439	121.726	144.502	21.757	29.3078	30.6436	-2.33742	2.19768e-27	1.61627e-26
COL1A2	163041	171805	167293	1.17019e+06	1.21596e+06	1.19856e+06	2.8357	0	0
FN1	186667	183243	186575	848265	833510	883743	2.20484	0	0
COL12A1	51822.8	50567.4	50953.9	577372	577036	548815	3.47342	0	0
TTN	35292.6	30156.1	31701.7	309568	249878	307233	3.15721	1.28619e-286	1.25314e-284
CEMIP	4437.04	4463	4841.06	85855.6	87339.5	90500	4.26208	0	0
LOC101113252	6012.41	5871.5	5859.3	52327.3	49886.8	59829.6	3.19105	0	0
NEB	5942.17	5669.82	5578.9	44011.2	35905.2	42284.1	2.82955	0	0
PLOD2	7651.86	7088.92	6746.52	36025.8	34046.2	31793.6	2.24518	1.31779e-268	1.19074e-266
MEF2C	661.779	635.512	529.845	12913.6	11206.2	12925.1	4.34235	0	0
XIRP2	2238.22	1985.32	1949.78	10809.4	8868.38	9853.98	2.25827	3.16863e-187	1.69465e-185
TPM2	2121.36	2070.04	2106.99	10746.8	9789.63	11384.6	2.34142	2.89453e-302	3.04523e-300
ECM2	566.042	553.509	550.016	9737.05	8780.24	7561.75	3.96506	0	0
FNDC1	71.5463	59.777	78.3751	7406.62	7763.79	8177.69	6.79458	0	0
CMYA5	631.967	584.366	612.502	4144.82	3267.67	3907.74	2.62971	3.67106e-197	2.08794e-195
SRPX	835.185	867.726	912.451	4004.68	3958.43	3976.82	2.1899	4.74277e-296	4.87526e-294
PDLIM3	495.916	473.18	528.905	3861.34	3680.87	3961.08	2.94004	0	0
LIMCH1	343.578	291.325	293.572	3060.96	2851.09	3294.77	3.31033	0	2.75851e-308
IL33	542.501	533.834	462.679	3009.4	2580.46	2451.38	2.38556	1.4902e-148	5.88958e-147
MYOM3	263.424	238.191	284.257	2936.1	2901.98	3374.64	3.55009	0	0
LDLRAD4	262.797	311.984	258.209	2457.04	2727.27	2414.5	3.18904	5.91189e-272	5.49708e-270
DNM1	189.756	215.034	197.027	2405.86	2269.02	2215.99	3.51604	0	0
FBLN7	427.624	484.957	486.886	2228.62	2239.01	2221.41	2.25571	3.22939e-211	1.9991e-209
ADAMTS16	123.177	93.4722	140.884	2190.79	2241.25	2489.41	4.27239	0	0
LOC101118212	129.248	172.189	155.922	1947.81	2409.38	2458.37	3.89564	1.75829e-232	1.27102e-230
SULF2	445.908	465.806	452.234	1906.89	2127.11	2014.45	2.14841	3.73544e-176	1.84378e-174
REEP1	217.738	229.089	202.14	1806.48	1648.38	1951.7	3.05833	9.85595e-212	6.13506e-210
CACNA1S	213.371	210.702	225.719	1723.31	1741.43	2097.91	3.09671	3.98678e-192	2.20592e-190
ITGB6	197.022	169.582	167.239	1345.85	1314.9	1308.52	2.89473	5.83711e-198	3.35394e-196
NRAP	345.389	249.382	270.015	1328.31	1300.08	1586.42	2.28517	2.0831e-77	3.97278e-76
CCDC141	122.363	150.008	127.347	796.924	695.748	698.393	2.45319	1.31079e-91	3.00342e-90
JPH1	144.561	184.206	154.36	658.673	643.731	668.656	2.02741	1.34054e-71	2.38983e-70
ARRB1	85.1251	90.3977	100.988	519.436	563.125	568.046	2.5745	2.55918e-94	6.01139e-93
MYO5B	107.546	99.8866	96.7278	513.941	404.39	462.042	2.18108	4.22371e-54	5.77833e-53
MSH4	51.5542	32.3452	36.8564	242.663	190.943	177.498	2.33779	1.09537e-28	8.37753e-28
LRRC39	36.2031	51.4134	35.1031	193.76	155.182	159.256	2.04723	7.17117e-25	4.91584e-24
BEND6	20.7481	40.1273	36.2697	168.132	105.433	143.41	2.09828	6.0119e-16	2.96676e-15
